# Supplementary material for: VASCilia is an open-source, deep learning-based tool for 3D analysis of cochlear hair cell stereocilia bundles
Source: PLoS Biol. 2026 Jan 20;24(1):e3003591. doi: 10.1371/journal.pbio.3003591 (PMC12829968; doi:10.1371/journal.pbio.3003591)
Supplement: S1 Data — (XLSX) [file pbio.3003591.s022.xlsx]

## Sheet: Description
		Supplementary Data S1. Excel file containing all data related to Table 1, Table 2, Figure 5A–5D, Figure 7A–7B, Figure 10A–10B, Figure 11–15, and Figure 17A–17F.
		The name of each worksheet corresponds to the related figure or table.

## Sheet: Table1
		The data here is related to Table 1 and Figure2 in the manuscript
Architecture	Class	TP	FP	FN	TN	Accuracy	Precision	Recall	Specificity	F1 Score
ZFT-Net	Class 0	237	1	6	241	0.985567	0.995798	0.975309	0.995868	0.985447
ZFT-Net	Class 1	72	13	4	396	0.964948	0.847059	0.947368	0.968215	0.89441
ZFT-Net	Class 2	159	3	7	316	0.979381	0.981481	0.957831	0.990596	0.969512
ZFT-Net (Macro Average)	–	–	–	–	–	0.976632	0.941446	0.960169	0.984893	0.94979
Total = 237+6+0+1+72+3+0+7+159 = 485
Diagonal sum (TPs) = 237 + 72 + 159 = 468
Misclassified = 485 - 468 = 17
✅ Error Rate = 17 / 485 = 0.035052
Architecture	Class	TP	FP	FN	TN	Accuracy	Precision	Recall	Specificity	F1 Score
ResNet18	Class 0	236	7	5	237	0.975258	0.971193	0.979253	0.971311	0.975207
ResNet18	Class 1	65	11	29	380	0.917526	0.855263	0.691489	0.971867	0.764706
ResNet18	Class 2	143	23	7	312	0.938144	0.861446	0.953333	0.931343	0.905063
ResNet18 (Macro Average)	–	–	–	–	–	0.943643	0.895967	0.874692	0.958174	0.881659
Total = 485
Diagonal = 236 + 65 + 143 = 444
Misclassified = 485 - 444 = 41
✅ Error Rate = 41 / 485 = 0.084536
Architecture	Class	TP	FP	FN	TN	Accuracy	Precision	Recall	Specificity	F1 Score
ResNet10	Class 0	231	12	3	239	0.969072	0.950617	0.987179	0.952191	0.968553
ResNet10	Class 1	72	4	34	375	0.921649	0.947368	0.679245	0.989446	0.791209
ResNet10	Class 2	144	22	1	318	0.952577	0.86747	0.993103	0.935294	0.926045
ResNet10 (Macro Average)	–	–	–	–	–	0.947766	0.921819	0.886509	0.958977	0.895269
Total = 485
Diagonal = 231 + 72 + 144 = 447
Misclassified = 485 - 447 = 38
✅ Error Rate = 38 / 485 = 0.078351
Architecture	Class	TP	FP	FN	TN	Accuracy	Precision	Recall	Specificity	F1 Score
DenseNet121	Class 0	241	2	6	236	0.983505	0.99177	0.975709	0.991597	0.983673
DenseNet121	Class 1	69	7	22	387	0.940206	0.907895	0.758242	0.982234	0.826347
DenseNet121	Class 2	145	21	2	317	0.952577	0.873494	0.986395	0.93787	0.926518
DenseNet121 (Macro Average)	–	–	–	–	–	0.958763	0.924386	0.906782	0.970567	0.912179
Total = 485
Diagonal = 241 + 69 + 145 = 455
Misclassified = 485 - 455 = 30
✅ Error Rate = 30 / 485 = 0.061856
Architecture	Class	TP	FP	FN	TN	Accuracy	Precision	Recall	Specificity	F1 Score
EfficientNet	Class 0	236	7	9	233	0.96701	0.971193	0.963265	0.970833	0.967213
EfficientNet	Class 1	60	16	17	392	0.931959	0.789474	0.779221	0.960784	0.784314
EfficientNet	Class 2	156	10	7	312	0.964948	0.939759	0.957055	0.968944	0.948328
EfficientNet (Macro Average)	–	–	–	–	–	0.954639	0.900142	0.899847	0.966854	0.899952
Confusion matrix
[[236, 9, 0], [ 7, 60, 10], [ 0, 7, 156]]
Total = 485
Diagonal = 236 + 60 + 156 = 452
Misclassified = 485 - 452 = 33
✅ Error Rate = 33 / 485 = 0.068041

## Sheet: Table2
This is related to Table 2 in the manuscript
DenseNet21
sample_id	predicted_angle_deg	ground_truth_angle_deg	abs_error_deg	residual_deg	squared_error
EdgeStC.Case3.ESPN.Myo7.StC.Lng.45.2k.v1	180	180	0	0	0
EdgeStC.Case4.ESPN.Myo7.StC.Lng.45.2k.v1	180	180	0	0	0
EdgeStC.Case4.ESPN.Myo7.StC.Lng.8.0k.v1	0	0	0	0	0
Litter12Mouse3APEX-delBUNdelCAP_AiryscanProce	45	45	0	0	0
Litter12Mouse8MIDDLEbest-AAV-S-CMV-eGFP_Airys	195	195	0	0	0
Litter14Mouse1MIDDLE-delSH3_AiryscanProcessin	270	270	0	0	0
Litter14Mouse3MIDDLE-delSH3_AiryscanProcessin	275	275	0	0	0
Litter19Mouse1APEX-Eps8++Cdh23correctedcontro	270	270	0	0	0
Litter19Mouse2APEX-Eps8++Cdh23correctedcontro	270	270	0	0	0
Litter19Mouse3APEX-Eps8++Cdh23correctedcontro	270	270	0	0	0
Litter19Mouse4APEX-Eps8++Cdh23correctedcontro	270	270	0	0	0
Litter19Mouse4MIDDLE-Eps8++Cdh23correctedcont	270	270	0	0	0
Litter19Mouse5APEX-Eps8++Cdh23correctedcontro	270	270	0	0	0
Litter7Mouse2BASE-FullLength-AiryscanProcessi	30	30	0	0	0
Litter8Mouse5APEX-delCAP-AiryscanProcessing-1	295	295	0	0	0
P4_PKHD1L1_Cre-_base_14May	175	175	0	0	0
WT-P3-1x200ESPN	0	0	0	0	0
WT-P3-1x600	0	0	0	0	0
WTC57BL6JMouse6APEX_AiryscanProcessing	325	325	0	0	0
Summary Metrics
Mean Absolute Error (deg)	0
Root Mean Square Error (deg)	0
Maximum Error (deg)	0
Median Absolute Error (deg)	0
R-squared (R^2)	1
Notes
residual_deg = predicted_angle_deg - ground_truth_angle_deg
squared_error = residual_deg^2
Mobile Net
sample_id	predicted_angle_deg	ground_truth_angle_deg	abs_error_deg	residual_deg	squared_error
EdgeStC.Case3.ESPN.Myo7.StC.Lng.45.2k.v1	185	180	5	5	25
EdgeStC.Case4.ESPN.Myo7.StC.Lng.45.2k.v1	180	180	0	0	0
EdgeStC.Case4.ESPN.Myo7.StC.Lng.8.0k.v1	0	0	0	0	0
Litter12Mouse3APEX-delBUNdelCAP_AiryscanProce	45	45	0	0	0
Litter12Mouse8MIDDLEbest-AAV-S-CMV-eGFP_Airys	195	195	0	0	0
Litter14Mouse1MIDDLE-delSH3_AiryscanProcessin	270	270	0	0	0
Litter14Mouse3MIDDLE-delSH3_AiryscanProcessin	275	275	0	0	0
Litter19Mouse1APEX-Eps8++Cdh23correctedcontro	270	270	0	0	0
Litter19Mouse2APEX-Eps8++Cdh23correctedcontro	270	270	0	0	0
Litter19Mouse3APEX-Eps8++Cdh23correctedcontro	270	270	0	0	0
Litter19Mouse4APEX-Eps8++Cdh23correctedcontro	270	270	0	0	0
Litter19Mouse4MIDDLE-Eps8++Cdh23correctedcont	270	270	0	0	0
Litter19Mouse5APEX-Eps8++Cdh23correctedcontro	270	270	0	0	0
Litter7Mouse2BASE-FullLength-AiryscanProcessi	30	30	0	0	0
Litter8Mouse5APEX-delCAP-AiryscanProcessing-1	295	295	0	0	0
P4_PKHD1L1_Cre-_base_14May	175	175	0	0	0
WT-P3-1x200ESPN	180	0	180	180	32400
WT-P3-1x600	0	0	0	0	0
WTC57BL6JMouse6APEX_AiryscanProcessing	320	325	5	-5	25
Summary Metrics
Mean Absolute Error (deg)	10
Root Mean Square Error (deg)	41.3267
Maximum Error (deg)	180
Median Absolute Error (deg)	0
R-squared (R^2)	0.862865
Notes
residual_deg = predicted_angle_deg - ground_truth_angle_deg
squared_error = residual_deg^2
ResNet18
sample_id	predicted_angle_deg	ground_truth_angle_deg	abs_error_deg	residual_deg	squared_error
EdgeStC.Case3.ESPN.Myo7.StC.Lng.45.2k.v1	185	180	5	5	25
EdgeStC.Case4.ESPN.Myo7.StC.Lng.45.2k.v1	180	180	0	0	0
EdgeStC.Case4.ESPN.Myo7.StC.Lng.8.0k.v1	0	0	0	0	0
Litter12Mouse3APEX-delBUNdelCAP_AiryscanProce	45	45	0	0	0
Litter12Mouse8MIDDLEbest-AAV-S-CMV-eGFP_Airys	195	195	0	0	0
Litter14Mouse1MIDDLE-delSH3_AiryscanProcessin	270	270	0	0	0
Litter14Mouse3MIDDLE-delSH3_AiryscanProcessin	275	275	0	0	0
Litter19Mouse1APEX-Eps8++Cdh23correctedcontro	270	270	0	0	0
Litter19Mouse2APEX-Eps8++Cdh23correctedcontro	270	270	0	0	0
Litter19Mouse3APEX-Eps8++Cdh23correctedcontro	270	270	0	0	0
Litter19Mouse4APEX-Eps8++Cdh23correctedcontro	270	270	0	0	0
Litter19Mouse4MIDDLE-Eps8++Cdh23correctedcont	270	270	0	0	0
Litter19Mouse5APEX-Eps8++Cdh23correctedcontro	270	270	0	0	0
Litter7Mouse2BASE-FullLength-AiryscanProcessi	30	30	0	0	0
Litter8Mouse5APEX-delCAP-AiryscanProcessing-1	295	295	0	0	0
P4_PKHD1L1_Cre-_base_14May	175	175	0	0	0
WT-P3-1x200ESPN	180	0	180	180	32400
WT-P3-1x600	0	0	0	0	0
WTC57BL6JMouse6APEX_AiryscanProcessing	320	325	5	-5	25
Summary Metrics
Mean Absolute Error (deg)	10
Root Mean Square Error (deg)	41.3267
Maximum Error (deg)	180
Median Absolute Error (deg)	0
R-squared (R^2)	0.862865
Notes
residual_deg = predicted_angle_deg - ground_truth_angle_deg
squared_error = residual_deg^2
ResNet50
sample_id	predicted_angle_deg	ground_truth_angle_deg	abs_error_deg	residual_deg	squared_error
EdgeStC.Case3.ESPN.Myo7.StC.Lng.45.2k.v1	185	180	5	5	25
EdgeStC.Case4.ESPN.Myo7.StC.Lng.45.2k.v1	180	180	0	0	0
EdgeStC.Case4.ESPN.Myo7.StC.Lng.8.0k.v1	0	0	0	0	0
Litter12Mouse3APEX-delBUNdelCAP_AiryscanProce	45	45	0	0	0
Litter12Mouse8MIDDLEbest-AAV-S-CMV-eGFP_Airys	195	195	0	0	0
Litter14Mouse1MIDDLE-delSH3_AiryscanProcessin	275	270	5	5	25
Litter14Mouse3MIDDLE-delSH3_AiryscanProcessin	275	275	0	0	0
Litter19Mouse1APEX-Eps8++Cdh23correctedcontro	265	270	5	-5	25
Litter19Mouse2APEX-Eps8++Cdh23correctedcontro	270	270	0	0	0
Litter19Mouse3APEX-Eps8++Cdh23correctedcontro	270	270	0	0	0
Litter19Mouse4APEX-Eps8++Cdh23correctedcontro	270	270	0	0	0
Litter19Mouse4MIDDLE-Eps8++Cdh23correctedcont	275	270	5	5	25
Litter19Mouse5APEX-Eps8++Cdh23correctedcontro	270	270	0	0	0
Litter7Mouse2BASE-FullLength-AiryscanProcessi	30	30	0	0	0
Litter8Mouse5APEX-delCAP-AiryscanProcessing-1	295	295	0	0	0
P4_PKHD1L1_Cre-_base_14May	175	175	0	0	0
WT-P3-1x200ESPN	180	0	180	180	32400
WT-P3-1x600	0	0	0	0	0
WTC57BL6JMouse6APEX_AiryscanProcessing	325	325	0	0	0
Summary Metrics
Mean Absolute Error (deg)	10.5263
Root Mean Square Error (deg)	41.3585
Maximum Error (deg)	180
Median Absolute Error (deg)	0
R-squared (R^2)	0.862654
Notes
residual_deg = predicted_angle_deg - ground_truth_angle_deg
squared_error = residual_deg^2

## Sheet: Figure5(a,b)
Metric Results Complex Cases			Figure 5 (a,b)
section	source_file	iou_threshold	TP	FP	FN	precision	recall	F1	Accuracy
per_file_metrics		0.1	39	0	1	1	0.975	0.987342	0.975
per_file_metrics		0.15	39	0	1	1	0.975	0.987342	0.975
per_file_metrics		0.2	39	0	1	1	0.975	0.987342	0.975
per_file_metrics		0.25	39	0	1	1	0.975	0.987342	0.975
per_file_metrics		0.3	39	0	1	1	0.975	0.987342	0.975
per_file_metrics		0.35	39	0	1	1	0.975	0.987342	0.975
per_file_metrics		0.4	39	0	1	1	0.975	0.987342	0.975
per_file_metrics		0.45	39	0	1	1	0.975	0.987342	0.975
per_file_metrics		0.5	39	0	1	1	0.975	0.987342	0.975
per_file_metrics		0.55	39	0	1	1	0.975	0.987342	0.975
per_file_metrics		0.6	39	0	1	1	0.975	0.987342	0.975
per_file_metrics		0.65	39	0	1	1	0.975	0.987342	0.975
per_file_metrics		0.7	39	0	1	1	0.975	0.987342	0.975
per_file_metrics		0.75	37	2	3	0.948718	0.925	0.936709	0.880952
per_file_metrics		0.8	35	4	5	0.897436	0.875	0.886076	0.795455
per_file_metrics		0.85	7	32	33	0.179487	0.175	0.177215	0.0972222
per_file_metrics		0.9	0	39	40	0	0	0	0
per_file_metrics		0.95	0	39	40	0	0	0	0
per_file_metrics		0.1	42	0	0	1	1	1	1
per_file_metrics		0.15	42	0	0	1	1	1	1
per_file_metrics		0.2	42	0	0	1	1	1	1
per_file_metrics		0.25	42	0	0	1	1	1	1
per_file_metrics		0.3	42	0	0	1	1	1	1
per_file_metrics		0.35	42	0	0	1	1	1	1
per_file_metrics		0.4	42	0	0	1	1	1	1
per_file_metrics		0.45	42	0	0	1	1	1	1
per_file_metrics		0.5	42	0	0	1	1	1	1
per_file_metrics		0.55	41	1	1	0.97619	0.97619	0.97619	0.953488
per_file_metrics		0.6	41	1	1	0.97619	0.97619	0.97619	0.953488
per_file_metrics		0.65	41	1	1	0.97619	0.97619	0.97619	0.953488
per_file_metrics		0.7	40	2	2	0.952381	0.952381	0.952381	0.909091
per_file_metrics		0.75	39	3	3	0.928571	0.928571	0.928571	0.866667
per_file_metrics		0.8	33	9	9	0.785714	0.785714	0.785714	0.647059
per_file_metrics		0.85	21	21	21	0.5	0.5	0.5	0.333333
per_file_metrics		0.9	1	41	41	0.0238095	0.0238095	0.0238095	0.0120482
per_file_metrics		0.95	0	42	42	0	0	0	0
per_file_metrics		0.1	39	0	0	1	1	1	1
per_file_metrics		0.15	39	0	0	1	1	1	1
per_file_metrics		0.2	39	0	0	1	1	1	1
per_file_metrics		0.25	39	0	0	1	1	1	1
per_file_metrics		0.3	39	0	0	1	1	1	1
per_file_metrics		0.35	39	0	0	1	1	1	1
per_file_metrics		0.4	39	0	0	1	1	1	1
per_file_metrics		0.45	39	0	0	1	1	1	1
per_file_metrics		0.5	39	0	0	1	1	1	1
per_file_metrics		0.55	39	0	0	1	1	1	1
per_file_metrics		0.6	39	0	0	1	1	1	1
per_file_metrics		0.65	39	0	0	1	1	1	1
per_file_metrics		0.7	39	0	0	1	1	1	1
per_file_metrics		0.75	35	4	4	0.897436	0.897436	0.897436	0.813953
per_file_metrics		0.8	21	18	18	0.538462	0.538462	0.538462	0.368421
per_file_metrics		0.85	3	36	36	0.0769231	0.0769231	0.0769231	0.04
per_file_metrics		0.9	0	39	39	0	0	0	0
per_file_metrics		0.95	0	39	39	0	0	0	0
per_file_metrics		0.1	47	0	1	1	0.979167	0.989474	0.979167
per_file_metrics		0.15	47	0	1	1	0.979167	0.989474	0.979167
per_file_metrics		0.2	47	0	1	1	0.979167	0.989474	0.979167
per_file_metrics		0.25	47	0	1	1	0.979167	0.989474	0.979167
per_file_metrics		0.3	47	0	1	1	0.979167	0.989474	0.979167
per_file_metrics		0.35	47	0	1	1	0.979167	0.989474	0.979167
per_file_metrics		0.4	47	0	1	1	0.979167	0.989474	0.979167
per_file_metrics		0.45	47	0	1	1	0.979167	0.989474	0.979167
per_file_metrics		0.5	47	0	1	1	0.979167	0.989474	0.979167
per_file_metrics		0.55	47	0	1	1	0.979167	0.989474	0.979167
per_file_metrics		0.6	47	0	1	1	0.979167	0.989474	0.979167
per_file_metrics		0.65	46	1	2	0.978723	0.958333	0.968421	0.938776
per_file_metrics		0.7	39	8	9	0.829787	0.8125	0.821053	0.696429
per_file_metrics		0.75	31	16	17	0.659574	0.645833	0.652632	0.484375
per_file_metrics		0.8	13	34	35	0.276596	0.270833	0.273684	0.158537
per_file_metrics		0.85	0	47	48	0	0	0	0
per_file_metrics		0.9	0	47	48	0	0	0	0
per_file_metrics		0.95	0	47	48	0	0	0	0
per_file_metrics		0.1	37	0	1	1	0.973684	0.986667	0.973684
per_file_metrics		0.15	37	0	1	1	0.973684	0.986667	0.973684
per_file_metrics		0.2	37	0	1	1	0.973684	0.986667	0.973684
per_file_metrics		0.25	37	0	1	1	0.973684	0.986667	0.973684
per_file_metrics		0.3	37	0	1	1	0.973684	0.986667	0.973684
per_file_metrics		0.35	37	0	1	1	0.973684	0.986667	0.973684
per_file_metrics		0.4	37	0	1	1	0.973684	0.986667	0.973684
per_file_metrics		0.45	37	0	1	1	0.973684	0.986667	0.973684
per_file_metrics		0.5	37	0	1	1	0.973684	0.986667	0.973684
per_file_metrics		0.55	33	4	5	0.891892	0.868421	0.88	0.785714
per_file_metrics		0.6	29	8	9	0.783784	0.763158	0.773333	0.630435
per_file_metrics		0.65	25	12	13	0.675676	0.657895	0.666667	0.5
per_file_metrics		0.7	18	19	20	0.486486	0.473684	0.48	0.315789
per_file_metrics		0.75	13	24	25	0.351351	0.342105	0.346667	0.209677
per_file_metrics		0.8	6	31	32	0.162162	0.157895	0.16	0.0869565
per_file_metrics		0.85	0	37	38	0	0	0	0
per_file_metrics		0.9	0	37	38	0	0	0	0
per_file_metrics		0.95	0	37	38	0	0	0	0
per_file_metrics		0.1	32	0	0	1	1	1	1
per_file_metrics		0.15	32	0	0	1	1	1	1
per_file_metrics		0.2	32	0	0	1	1	1	1
per_file_metrics		0.25	32	0	0	1	1	1	1
per_file_metrics		0.3	32	0	0	1	1	1	1
per_file_metrics		0.35	32	0	0	1	1	1	1
per_file_metrics		0.4	32	0	0	1	1	1	1
per_file_metrics		0.45	32	0	0	1	1	1	1
per_file_metrics		0.5	32	0	0	1	1	1	1
per_file_metrics		0.55	32	0	0	1	1	1	1
per_file_metrics		0.6	31	1	1	0.96875	0.96875	0.96875	0.939394
per_file_metrics		0.65	29	3	3	0.90625	0.90625	0.90625	0.828571
per_file_metrics		0.7	28	4	4	0.875	0.875	0.875	0.777778
per_file_metrics		0.75	20	12	12	0.625	0.625	0.625	0.454545
per_file_metrics		0.8	8	24	24	0.25	0.25	0.25	0.142857
per_file_metrics		0.85	1	31	31	0.03125	0.03125	0.03125	0.015873
per_file_metrics		0.9	0	32	32	0	0	0	0
per_file_metrics		0.95	0	32	32	0	0	0	0
average_by_iou		0.1	39.3333	0	0.5	1	0.987975	0.993914	0.987975
average_by_iou		0.15	39.3333	0	0.5	1	0.987975	0.993914	0.987975
average_by_iou		0.2	39.3333	0	0.5	1	0.987975	0.993914	0.987975
average_by_iou		0.25	39.3333	0	0.5	1	0.987975	0.993914	0.987975
average_by_iou		0.3	39.3333	0	0.5	1	0.987975	0.993914	0.987975
average_by_iou		0.35	39.3333	0	0.5	1	0.987975	0.993914	0.987975
average_by_iou		0.4	39.3333	0	0.5	1	0.987975	0.993914	0.987975
average_by_iou		0.45	39.3333	0	0.5	1	0.987975	0.993914	0.987975
average_by_iou		0.5	39.3333	0	0.5	1	0.987975	0.993914	0.987975
average_by_iou		0.55	38.5	0.833333	1.33333	0.978014	0.966463	0.972168	0.948895
average_by_iou		0.6	37.6667	1.66667	2.16667	0.954787	0.943711	0.949182	0.912914
average_by_iou		0.65	36.5	2.83333	3.33333	0.922807	0.912278	0.917478	0.865973
average_by_iou		0.7	33.8333	5.5	6	0.857276	0.848094	0.852629	0.779014
average_by_iou		0.75	29.1667	10.1667	10.6667	0.735109	0.727324	0.731169	0.618362
average_by_iou		0.8	19.3333	20	20.5	0.485062	0.479651	0.482323	0.366547
average_by_iou		0.85	5.33333	34	34.5	0.131277	0.130529	0.130898	0.0810714
average_by_iou		0.9	0.166667	39.1667	39.6667	0.00396825	0.00396825	0.00396825	0.00200803
average_by_iou		0.95	0	39.3333	39.8333	0	0	0	0
sum_by_iou		0.1	236	0	3	6	5.92785	5.96348	5.92785
sum_by_iou		0.15	236	0	3	6	5.92785	5.96348	5.92785
sum_by_iou		0.2	236	0	3	6	5.92785	5.96348	5.92785
sum_by_iou		0.25	236	0	3	6	5.92785	5.96348	5.92785
sum_by_iou		0.3	236	0	3	6	5.92785	5.96348	5.92785
sum_by_iou		0.35	236	0	3	6	5.92785	5.96348	5.92785
sum_by_iou		0.4	236	0	3	6	5.92785	5.96348	5.92785
sum_by_iou		0.45	236	0	3	6	5.92785	5.96348	5.92785
sum_by_iou		0.5	236	0	3	6	5.92785	5.96348	5.92785
sum_by_iou		0.55	231	5	8	5.86808	5.79878	5.83301	5.69337
sum_by_iou		0.6	226	10	13	5.72872	5.66227	5.69509	5.47748
sum_by_iou		0.65	219	17	20	5.53684	5.47367	5.50487	5.19584
sum_by_iou		0.7	203	33	36	5.14365	5.08857	5.11578	4.67409
sum_by_iou		0.75	175	61	64	4.41065	4.36395	4.38701	3.71017
sum_by_iou		0.8	116	120	123	2.91037	2.8779	2.89394	2.19928
sum_by_iou		0.85	32	204	207	0.78766	0.783173	0.785388	0.486429
sum_by_iou		0.9	1	235	238	0.0238095	0.0238095	0.0238095	0.0120482
sum_by_iou		0.95	0	236	239	0	0	0	0

## Sheet: Figure5(c,d)
Metric Results Complex Cases			Figure 5 (c,d)
section	source_file	iou_threshold	TP	FP	FN	precision	recall	F1	Accuracy
per_file_metrics		0.1	48	0	0	1	1	1	1
per_file_metrics		0.15	48	0	0	1	1	1	1
per_file_metrics		0.2	48	0	0	1	1	1	1
per_file_metrics		0.25	48	0	0	1	1	1	1
per_file_metrics		0.3	48	0	0	1	1	1	1
per_file_metrics		0.35	48	0	0	1	1	1	1
per_file_metrics		0.4	46	2	2	0.958333	0.958333	0.958333	0.92
per_file_metrics		0.45	46	2	2	0.958333	0.958333	0.958333	0.92
per_file_metrics		0.5	45	3	3	0.9375	0.9375	0.9375	0.882353
per_file_metrics		0.55	45	3	3	0.9375	0.9375	0.9375	0.882353
per_file_metrics		0.6	41	7	7	0.854167	0.854167	0.854167	0.745455
per_file_metrics		0.65	40	8	8	0.833333	0.833333	0.833333	0.714286
per_file_metrics		0.7	32	16	16	0.666667	0.666667	0.666667	0.5
per_file_metrics		0.75	9	39	39	0.1875	0.1875	0.1875	0.103448
per_file_metrics		0.8	1	47	47	0.0208333	0.0208333	0.0208333	0.0105263
per_file_metrics		0.85	0	48	48	0	0	0	0
per_file_metrics		0.9	0	48	48	0	0	0	0
per_file_metrics		0.95	0	48	48	0	0	0	0
per_file_metrics		0.1	61	0	2	1	0.968254	0.983871	0.968254
per_file_metrics		0.15	61	0	2	1	0.968254	0.983871	0.968254
per_file_metrics		0.2	61	0	2	1	0.968254	0.983871	0.968254
per_file_metrics		0.25	61	0	2	1	0.968254	0.983871	0.968254
per_file_metrics		0.3	61	0	2	1	0.968254	0.983871	0.968254
per_file_metrics		0.35	60	1	3	0.983607	0.952381	0.967742	0.9375
per_file_metrics		0.4	60	1	3	0.983607	0.952381	0.967742	0.9375
per_file_metrics		0.45	60	1	3	0.983607	0.952381	0.967742	0.9375
per_file_metrics		0.5	58	3	5	0.95082	0.920635	0.935484	0.878788
per_file_metrics		0.55	55	6	8	0.901639	0.873016	0.887097	0.797101
per_file_metrics		0.6	53	8	10	0.868852	0.84127	0.854839	0.746479
per_file_metrics		0.65	45	16	18	0.737705	0.714286	0.725806	0.56962
per_file_metrics		0.7	33	28	30	0.540984	0.52381	0.532258	0.362637
per_file_metrics		0.75	13	48	50	0.213115	0.206349	0.209677	0.117117
per_file_metrics		0.8	2	59	61	0.0327869	0.031746	0.0322581	0.0163934
per_file_metrics		0.85	0	61	63	0	0	0	0
per_file_metrics		0.9	0	61	63	0	0	0	0
per_file_metrics		0.95	0	61	63	0	0	0	0
per_file_metrics		0.1	37	0	0	1	1	1	1
per_file_metrics		0.15	37	0	0	1	1	1	1
per_file_metrics		0.2	37	0	0	1	1	1	1
per_file_metrics		0.25	37	0	0	1	1	1	1
per_file_metrics		0.3	37	0	0	1	1	1	1
per_file_metrics		0.35	37	0	0	1	1	1	1
per_file_metrics		0.4	37	0	0	1	1	1	1
per_file_metrics		0.45	37	0	0	1	1	1	1
per_file_metrics		0.5	37	0	0	1	1	1	1
per_file_metrics		0.55	37	0	0	1	1	1	1
per_file_metrics		0.6	36	1	1	0.972973	0.972973	0.972973	0.947368
per_file_metrics		0.65	35	2	2	0.945946	0.945946	0.945946	0.897436
per_file_metrics		0.7	32	5	5	0.864865	0.864865	0.864865	0.761905
per_file_metrics		0.75	26	11	11	0.702703	0.702703	0.702703	0.541667
per_file_metrics		0.8	10	27	27	0.27027	0.27027	0.27027	0.15625
per_file_metrics		0.85	0	37	37	0	0	0	0
per_file_metrics		0.9	0	37	37	0	0	0	0
per_file_metrics		0.95	0	37	37	0	0	0	0
per_file_metrics		0.1	55	0	1	1	0.982143	0.990991	0.982143
per_file_metrics		0.15	55	0	1	1	0.982143	0.990991	0.982143
per_file_metrics		0.2	55	0	1	1	0.982143	0.990991	0.982143
per_file_metrics		0.25	55	0	1	1	0.982143	0.990991	0.982143
per_file_metrics		0.3	55	0	1	1	0.982143	0.990991	0.982143
per_file_metrics		0.35	54	1	2	0.981818	0.964286	0.972973	0.947368
per_file_metrics		0.4	53	2	3	0.963636	0.946429	0.954955	0.913793
per_file_metrics		0.45	53	2	3	0.963636	0.946429	0.954955	0.913793
per_file_metrics		0.5	53	2	3	0.963636	0.946429	0.954955	0.913793
per_file_metrics		0.55	52	3	4	0.945455	0.928571	0.936937	0.881356
per_file_metrics		0.6	50	5	6	0.909091	0.892857	0.900901	0.819672
per_file_metrics		0.65	44	11	12	0.8	0.785714	0.792793	0.656716
per_file_metrics		0.7	22	33	34	0.4	0.392857	0.396396	0.247191
per_file_metrics		0.75	6	49	50	0.109091	0.107143	0.108108	0.0571429
per_file_metrics		0.8	0	55	56	0	0	0	0
per_file_metrics		0.85	0	55	56	0	0	0	0
per_file_metrics		0.9	0	55	56	0	0	0	0
per_file_metrics		0.95	0	55	56	0	0	0	0
average_by_iou		0.1	50.25	0	0.75	1	0.987599	0.993715	0.987599
average_by_iou		0.15	50.25	0	0.75	1	0.987599	0.993715	0.987599
average_by_iou		0.2	50.25	0	0.75	1	0.987599	0.993715	0.987599
average_by_iou		0.25	50.25	0	0.75	1	0.987599	0.993715	0.987599
average_by_iou		0.3	50.25	0	0.75	1	0.987599	0.993715	0.987599
average_by_iou		0.35	49.75	0.5	1.25	0.991356	0.979167	0.985179	0.971217
average_by_iou		0.4	49	1.25	2	0.976394	0.964286	0.970258	0.942823
average_by_iou		0.45	49	1.25	2	0.976394	0.964286	0.970258	0.942823
average_by_iou		0.5	48.25	2	2.75	0.962989	0.951141	0.956985	0.918733
average_by_iou		0.55	47.25	3	3.75	0.946148	0.934772	0.940383	0.890203
average_by_iou		0.6	45	5.25	6	0.901271	0.890317	0.89572	0.814743
average_by_iou		0.65	41	9.25	10	0.829246	0.81982	0.82447	0.709515
average_by_iou		0.7	29.75	20.5	21.25	0.618129	0.61205	0.615046	0.467933
average_by_iou		0.75	13.5	36.75	37.5	0.303102	0.300924	0.301997	0.204844
average_by_iou		0.8	3.25	47	47.75	0.0809726	0.0807124	0.0808404	0.0457924
average_by_iou		0.85	0	50.25	51	0	0	0	0
average_by_iou		0.9	0	50.25	51	0	0	0	0
average_by_iou		0.95	0	50.25	51	0	0	0	0
sum_by_iou		0.1	201	0	3	4	3.9504	3.97486	3.9504
sum_by_iou		0.15	201	0	3	4	3.9504	3.97486	3.9504
sum_by_iou		0.2	201	0	3	4	3.9504	3.97486	3.9504
sum_by_iou		0.25	201	0	3	4	3.9504	3.97486	3.9504
sum_by_iou		0.3	201	0	3	4	3.9504	3.97486	3.9504
sum_by_iou		0.35	199	2	5	3.96542	3.91667	3.94071	3.88487
sum_by_iou		0.4	196	5	8	3.90558	3.85714	3.88103	3.77129
sum_by_iou		0.45	196	5	8	3.90558	3.85714	3.88103	3.77129
sum_by_iou		0.5	193	8	11	3.85196	3.80456	3.82794	3.67493
sum_by_iou		0.55	189	12	15	3.78459	3.73909	3.76153	3.56081
sum_by_iou		0.6	180	21	24	3.60508	3.56127	3.58288	3.25897
sum_by_iou		0.65	164	37	40	3.31698	3.27928	3.29788	2.83806
sum_by_iou		0.7	119	82	85	2.47252	2.4482	2.46019	1.87173
sum_by_iou		0.75	54	147	150	1.21241	1.20369	1.20799	0.819375
sum_by_iou		0.8	13	188	191	0.32389	0.32285	0.323362	0.18317
sum_by_iou		0.85	0	201	204	0	0	0	0
sum_by_iou		0.9	0	201	204	0	0	0	0
sum_by_iou		0.95	0	201	204	0	0	0	0
legend
legend
legend
legend

## Sheet: Figure7(a,b)
Group	IoU_Score	Statistic	Comparison	t_statistic	p_value
Model vs Human1	0.787229
Model vs Human1	0.794831
Model vs Human1	0.787836
Model vs Human1	0.775944
Model vs Human1	0.828522
Model vs Human1	0.808163
Model vs Human1	0.789776
Model vs Human1	0.758565
Model vs Human1	0.76795
Model vs Human1	0.77673
Model vs Human1	0.773263
Model vs Human1	0.736198
Model vs Human1	0.811719
Model vs Human1	0.74609
Model vs Human1	0.741938
Model vs Human1	0.758514
Model vs Human1	0.807546
Model vs Human1	0.796697
Model vs Human1	0.811952
Model vs Human1	0.816109
Model vs Human1	0.796557
Model vs Human1	0.803656
Model vs Human1	0.826286
Model vs Human1	0.568479
Model vs Human1	0.76301
Model vs Human1	0.73223
Model vs Human1	0.62984
Model vs Human1	0.667864
Model vs Human1	0.71039
Model vs Human1	0.65582
Model vs Human1	0.731024
Model vs Human1	0.754173
Model vs Human1	0.69412
Model vs Human1	0.791895
Model vs Human1	0.805226
Model vs Human1	0.602558
Model vs Human1	0.773697
Model vs Human1	0.742765
Model vs Human1	0.556518
Model vs Human1	0.616804
Model vs Human1	0.728386
Model vs Human1	0.621489
Model vs Human1	0.743701
Model vs Human1	0.682372
Model vs Human1	0.713325
Model vs Human1	0.797736
Model vs Human1	0.560263
Model vs Human1	0.739271
Model vs Human2	0.761661
Model vs Human2	0.741756
Model vs Human2	0.780514
Model vs Human2	0.75215
Model vs Human2	0.751204
Model vs Human2	0.718432
Model vs Human2	0.814395
Model vs Human2	0.772426
Model vs Human2	0.76816
Model vs Human2	0.78245
Model vs Human2	0.811466
Model vs Human2	0.702522
Model vs Human2	0.827962
Model vs Human2	0.754158
Model vs Human2	0.792136
Model vs Human2	0.818966
Model vs Human2	0.709857
Model vs Human2	0.831467
Model vs Human2	0.73947
Model vs Human2	0.694271
Model vs Human2	0.716753
Model vs Human2	0.727846
Model vs Human2	0.804512
Model vs Human2	0.801014
Model vs Human2	0.784032
Model vs Human2	0.774772
Model vs Human2	0.798023
Model vs Human2	0.757352
Model vs Human2	0.795039
Model vs Human2	0.82956
Model vs Human2	0.817222
Model vs Human2	0.811618
Model vs Human2	0.810147
Model vs Human2	0.772145
Model vs Human2	0.698351
Model vs Human2	0.655855
Model vs Human2	0.815597
Model vs Human2	0.690037
Model vs Human2	0.775055
Model vs Human2	0.687878
Model vs Human2	0.691737
Model vs Human2	0.650034
Model vs Human2	0.701656
Model vs Human2	0.769167
Model vs Human2	0.781626
Model vs Human2	0.803427
Model vs Human2	0.648417
Model vs Human2	0.759453
Human1 vs Human2	0.743255
Human1 vs Human2	0.756345
Human1 vs Human2	0.763026
Human1 vs Human2	0.737588
Human1 vs Human2	0.708457
Human1 vs Human2	0.698323
Human1 vs Human2	0.758481
Human1 vs Human2	0.774495
Human1 vs Human2	0.712576
Human1 vs Human2	0.768805
Human1 vs Human2	0.761492
Human1 vs Human2	0.702467
Human1 vs Human2	0.771513
Human1 vs Human2	0.683443
Human1 vs Human2	0.744132
Human1 vs Human2	0.793101
Human1 vs Human2	0.710378
Human1 vs Human2	0.804384
Human1 vs Human2	0.689887
Human1 vs Human2	0.723107
Human1 vs Human2	0.713913
Human1 vs Human2	0.701853
Human1 vs Human2	0.834246
Human1 vs Human2	0.717444
Human1 vs Human2	0.703091
Human1 vs Human2	0.707178
Human1 vs Human2	0.724959
Human1 vs Human2	0.709358
Human1 vs Human2	0.709015
Human1 vs Human2	0.72226
Human1 vs Human2	0.698518
Human1 vs Human2	0.71053
Human1 vs Human2	0.699045
Human1 vs Human2	0.692526
Human1 vs Human2	0.684409
Human1 vs Human2	0.628662
Human1 vs Human2	0.648931
Human1 vs Human2	0.606268
Human1 vs Human2	0.592935
Human1 vs Human2	0.631933
Human1 vs Human2	0.637621
Human1 vs Human2	0.605097
Human1 vs Human2	0.606527
Human1 vs Human2	0.63536
Human1 vs Human2	0.632518
Human1 vs Human2	0.684579
Human1 vs Human2	0.650361
Human1 vs Human2	0.704136
		Paired t-test	Model vs Human1 vs Human Agreement	3.7399	0.0002
		Paired t-test	Model vs Human2 vs Human Agreement	7.8134	0
		Paired t-test	Model vs Human1 vs Model vs Human2	-1.7431	0.0879
Comparison 1 (Model vs Annotator 1 vs Annotator Agreement): t-statistic = 3.7399, p-value = 0.0002
Comparison 2 (Model vs Annotator 2 vs Annotator Agreement): t-statistic = 7.8134, p-value = 0.0000
The model predictions are significantly better aligned with Annotator 1 than Annotator 1 and Annotator 2's agreement.
The model predictions are significantly better aligned with Annotator 2 than Annotator 1 and Annotator 2's agreement.
Comparison between Model vs Annotator 1 and Model vs Annotator 2: t-statistic = -1.7431, p-value = 0.0879
There is no significant difference between the model's alignment with Annotator 1 and Annotator 2.

## Sheet: Figure10(Panel A, top row)
summary_table_figure9a_bundle_Height										Also the summary of this data is presented in Table S1
										Table S2 has the statistical analysis for this data
Tonotopic_KO_WT_CLass	mean_height	std_height	median_height	count
KO_Apex_IHC	2.5	0.58	2.37	26
KO_Apex_OHC	1.91	0.38	1.9	98
KO_Base_IHC	1.97	0.33	1.91	26
KO_Base_OHC	1.46	0.2	1.44	77
KO_Middle_IHC	2.07	0.24	2.05	26
KO_Middle_OHC	1.54	0.23	1.51	88
WT_Apex_IHC	3.9	0.55	4.01	27
WT_Apex_OHC	2.94	0.53	2.94	100
WT_Base_IHC	3.03	0.41	2.91	26
WT_Base_OHC	2.29	0.27	2.32	81
WT_Middle_IHC	3.27	0.46	3.24	28
WT_Middle_OHC	2.52	0.4	2.47	85
ALL_GROUPS
Distance	KO_WT	tonotopic	CLass	Tonotopic_KO_WT_CLass
2.88467	WT	APEX	OHC	WT_Apex_OHC
3.05995	WT	APEX	OHC	WT_Apex_OHC
2.59272	WT	APEX	OHC	WT_Apex_OHC
4.18715	WT	APEX	IHC	WT_Apex_IHC
3.04662	WT	APEX	OHC	WT_Apex_OHC
3.06018	WT	APEX	OHC	WT_Apex_OHC
4.74171	WT	APEX	IHC	WT_Apex_IHC
2.91214	WT	APEX	OHC	WT_Apex_OHC
3.0315	WT	APEX	OHC	WT_Apex_OHC
2.78909	WT	APEX	OHC	WT_Apex_OHC
4.73936	WT	APEX	IHC	WT_Apex_IHC
2.55929	WT	APEX	OHC	WT_Apex_OHC
2.88091	WT	APEX	OHC	WT_Apex_OHC
2.77999	WT	APEX	OHC	WT_Apex_OHC
2.35149	WT	APEX	OHC	WT_Apex_OHC
2.76034	WT	APEX	OHC	WT_Apex_OHC
3.07491	WT	APEX	IHC	WT_Apex_IHC
2.66565	WT	APEX	OHC	WT_Apex_OHC
2.53671	WT	APEX	OHC	WT_Apex_OHC
2.98598	WT	APEX	OHC	WT_Apex_OHC
3.15054	WT	APEX	OHC	WT_Apex_OHC
4.36592	WT	APEX	IHC	WT_Apex_IHC
4.31382	WT	APEX	IHC	WT_Apex_IHC
3.31424	WT	APEX	OHC	WT_Apex_OHC
2.55625	WT	APEX	OHC	WT_Apex_OHC
2.93077	WT	APEX	OHC	WT_Apex_OHC
3.14307	WT	APEX	OHC	WT_Apex_OHC
3.03031	WT	APEX	OHC	WT_Apex_OHC
3.09843	WT	APEX	OHC	WT_Apex_OHC
3.73237	WT	APEX	IHC	WT_Apex_IHC
4.39836	WT	APEX	IHC	WT_Apex_IHC
2.70914	WT	APEX	OHC	WT_Apex_OHC
2.46723	WT	APEX	OHC	WT_Apex_OHC
2.56043	WT	APEX	OHC	WT_Apex_OHC
2.20868	WT	APEX	OHC	WT_Apex_OHC
2.82696	WT	APEX	OHC	WT_Apex_OHC
2.69971	WT	APEX	OHC	WT_Apex_OHC
2.82677	WT	APEX	OHC	WT_Apex_OHC
2.7783	WT	APEX	OHC	WT_Apex_OHC
2.01524	WT	APEX	OHC	WT_Apex_OHC
2.35899	WT	APEX	OHC	WT_Apex_OHC
3.9249	WT	APEX	IHC	WT_Apex_IHC
4.12084	WT	APEX	IHC	WT_Apex_IHC
2.67925	WT	APEX	OHC	WT_Apex_OHC
2.31016	WT	APEX	OHC	WT_Apex_OHC
1.94778	WT	APEX	OHC	WT_Apex_OHC
2.22634	WT	APEX	OHC	WT_Apex_OHC
2.22906	WT	APEX	OHC	WT_Apex_OHC
2.57634	WT	BASE	IHC	WT_Base_IHC
2.44254	WT	BASE	OHC	WT_Base_OHC
2.64418	WT	BASE	OHC	WT_Base_OHC
3.13028	WT	BASE	IHC	WT_Base_IHC
2.27246	WT	BASE	OHC	WT_Base_OHC
2.00624	WT	BASE	OHC	WT_Base_OHC
2.89709	WT	BASE	IHC	WT_Base_IHC
2.22032	WT	BASE	IHC	WT_Base_IHC
2.4272	WT	BASE	OHC	WT_Base_OHC
2.91344	WT	BASE	IHC	WT_Base_IHC
2.31478	WT	BASE	OHC	WT_Base_OHC
2.91126	WT	BASE	IHC	WT_Base_IHC
2.43587	WT	BASE	OHC	WT_Base_OHC
2.15248	WT	BASE	OHC	WT_Base_OHC
2.44736	WT	BASE	OHC	WT_Base_OHC
2.77412	WT	BASE	IHC	WT_Base_IHC
2.19031	WT	BASE	OHC	WT_Base_OHC
2.47702	WT	BASE	IHC	WT_Base_IHC
2.10953	WT	BASE	OHC	WT_Base_OHC
2.26049	WT	BASE	OHC	WT_Base_OHC
2.67986	WT	BASE	IHC	WT_Base_IHC
2.34468	WT	BASE	OHC	WT_Base_OHC
2.27982	WT	BASE	OHC	WT_Base_OHC
2.64084	WT	BASE	OHC	WT_Base_OHC
1.90076	WT	BASE	OHC	WT_Base_OHC
2.34514	WT	BASE	OHC	WT_Base_OHC
2.70729	WT	BASE	IHC	WT_Base_IHC
1.93077	WT	BASE	OHC	WT_Base_OHC
2.27028	WT	BASE	OHC	WT_Base_OHC
2.01255	WT	BASE	OHC	WT_Base_OHC
2.53636	WT	BASE	OHC	WT_Base_OHC
2.0207	WT	BASE	OHC	WT_Base_OHC
2.29033	WT	BASE	OHC	WT_Base_OHC
2.34514	WT	BASE	OHC	WT_Base_OHC
2.22724	WT	BASE	OHC	WT_Base_OHC
2.45849	WT	BASE	OHC	WT_Base_OHC
2.44633	WT	BASE	OHC	WT_Base_OHC
2.23778	WT	BASE	OHC	WT_Base_OHC
2.38813	WT	BASE	OHC	WT_Base_OHC
2.61744	WT	MIDDLE	OHC	WT_Middle_OHC
2.73539	WT	MIDDLE	IHC	WT_Middle_IHC
2.74726	WT	MIDDLE	IHC	WT_Middle_IHC
1.98038	WT	MIDDLE	OHC	WT_Middle_OHC
1.87104	WT	MIDDLE	OHC	WT_Middle_OHC
2.1487	WT	MIDDLE	OHC	WT_Middle_OHC
1.81433	WT	MIDDLE	OHC	WT_Middle_OHC
3.39837	WT	MIDDLE	IHC	WT_Middle_IHC
2.09058	WT	MIDDLE	OHC	WT_Middle_OHC
2.28893	WT	MIDDLE	OHC	WT_Middle_OHC
2.02095	WT	MIDDLE	OHC	WT_Middle_OHC
2.21503	WT	MIDDLE	OHC	WT_Middle_OHC
2.27816	WT	MIDDLE	OHC	WT_Middle_OHC
1.93313	WT	MIDDLE	OHC	WT_Middle_OHC
3.01552	WT	MIDDLE	IHC	WT_Middle_IHC
2.05401	WT	MIDDLE	OHC	WT_Middle_OHC
2.20544	WT	MIDDLE	OHC	WT_Middle_OHC
2.02633	WT	MIDDLE	OHC	WT_Middle_OHC
1.95683	WT	MIDDLE	OHC	WT_Middle_OHC
2.10641	WT	MIDDLE	OHC	WT_Middle_OHC
2.24724	WT	MIDDLE	OHC	WT_Middle_OHC
2.11433	WT	MIDDLE	OHC	WT_Middle_OHC
2.47236	WT	MIDDLE	OHC	WT_Middle_OHC
1.68429	WT	MIDDLE	OHC	WT_Middle_OHC
2.03568	WT	MIDDLE	OHC	WT_Middle_OHC
2.2234	WT	MIDDLE	OHC	WT_Middle_OHC
3.15878	WT	MIDDLE	IHC	WT_Middle_IHC
2.18606	WT	MIDDLE	OHC	WT_Middle_OHC
2.33299	WT	MIDDLE	OHC	WT_Middle_OHC
2.40327	WT	MIDDLE	OHC	WT_Middle_OHC
2.92824	WT	MIDDLE	IHC	WT_Middle_IHC
2.85783	WT	MIDDLE	IHC	WT_Middle_IHC
2.79783	WT	MIDDLE	IHC	WT_Middle_IHC
3.57908	WT	APEX	OHC	WT_Apex_OHC
2.92112	WT	APEX	OHC	WT_Apex_OHC
3.34087	WT	APEX	OHC	WT_Apex_OHC
3.08145	WT	APEX	OHC	WT_Apex_OHC
3.57401	WT	APEX	OHC	WT_Apex_OHC
4.06221	WT	APEX	OHC	WT_Apex_OHC
4.14661	WT	APEX	IHC	WT_Apex_IHC
3.28049	WT	APEX	OHC	WT_Apex_OHC
3.83946	WT	APEX	OHC	WT_Apex_OHC
3.7159	WT	APEX	OHC	WT_Apex_OHC
3.91295	WT	APEX	OHC	WT_Apex_OHC
3.57902	WT	APEX	OHC	WT_Apex_OHC
3.62422	WT	APEX	OHC	WT_Apex_OHC
3.34633	WT	APEX	OHC	WT_Apex_OHC
3.38979	WT	APEX	OHC	WT_Apex_OHC
3.44169	WT	APEX	IHC	WT_Apex_IHC
3.66955	WT	APEX	OHC	WT_Apex_OHC
3.79252	WT	APEX	OHC	WT_Apex_OHC
3.86415	WT	APEX	OHC	WT_Apex_OHC
3.92765	WT	APEX	IHC	WT_Apex_IHC
4.24463	WT	APEX	IHC	WT_Apex_IHC
3.79395	WT	APEX	OHC	WT_Apex_OHC
3.48789	WT	APEX	IHC	WT_Apex_IHC
2.35612	WT	APEX	OHC	WT_Apex_OHC
3.02815	WT	APEX	OHC	WT_Apex_OHC
3.14996	WT	APEX	OHC	WT_Apex_OHC
3.27359	WT	APEX	OHC	WT_Apex_OHC
3.80352	WT	APEX	IHC	WT_Apex_IHC
2.79582	WT	APEX	OHC	WT_Apex_OHC
3.74283	WT	APEX	OHC	WT_Apex_OHC
3.56654	WT	APEX	OHC	WT_Apex_OHC
3.30144	WT	APEX	OHC	WT_Apex_OHC
4.20201	WT	APEX	OHC	WT_Apex_OHC
3.22591	WT	APEX	OHC	WT_Apex_OHC
2.93231	WT	APEX	OHC	WT_Apex_OHC
4.23894	WT	APEX	IHC	WT_Apex_IHC
4.47046	WT	APEX	IHC	WT_Apex_IHC
2.4247	WT	BASE	OHC	WT_Base_OHC
2.29976	WT	BASE	OHC	WT_Base_OHC
2.4872	WT	BASE	OHC	WT_Base_OHC
3.39219	WT	BASE	IHC	WT_Base_IHC
2.65639	WT	BASE	OHC	WT_Base_OHC
2.38472	WT	BASE	OHC	WT_Base_OHC
3.08386	WT	BASE	IHC	WT_Base_IHC
3.4361	WT	BASE	IHC	WT_Base_IHC
2.29248	WT	BASE	OHC	WT_Base_OHC
2.15016	WT	BASE	OHC	WT_Base_OHC
2.26049	WT	BASE	OHC	WT_Base_OHC
2.53236	WT	BASE	OHC	WT_Base_OHC
2.41947	WT	BASE	OHC	WT_Base_OHC
2.43466	WT	BASE	OHC	WT_Base_OHC
2.11133	WT	BASE	OHC	WT_Base_OHC
2.62969	WT	BASE	OHC	WT_Base_OHC
2.41487	WT	BASE	OHC	WT_Base_OHC
2.59261	WT	BASE	IHC	WT_Base_IHC
2.20356	WT	BASE	OHC	WT_Base_OHC
2.2698	WT	BASE	OHC	WT_Base_OHC
2.86933	WT	BASE	IHC	WT_Base_IHC
2.61087	WT	BASE	OHC	WT_Base_OHC
2.15365	WT	BASE	OHC	WT_Base_OHC
2.77999	WT	BASE	IHC	WT_Base_IHC
2.44846	WT	BASE	OHC	WT_Base_OHC
2.59516	WT	BASE	OHC	WT_Base_OHC
2.1571	WT	BASE	OHC	WT_Base_OHC
2.08581	WT	BASE	OHC	WT_Base_OHC
2.52699	WT	BASE	OHC	WT_Base_OHC
2.51019	WT	BASE	IHC	WT_Base_IHC
2.32383	WT	BASE	OHC	WT_Base_OHC
2.73671	WT	BASE	OHC	WT_Base_OHC
3.70127	WT	MIDDLE	IHC	WT_Middle_IHC
2.60412	WT	MIDDLE	OHC	WT_Middle_OHC
2.69165	WT	MIDDLE	OHC	WT_Middle_OHC
3.45969	WT	MIDDLE	IHC	WT_Middle_IHC
3.48997	WT	MIDDLE	IHC	WT_Middle_IHC
3.75987	WT	MIDDLE	IHC	WT_Middle_IHC
3.55767	WT	MIDDLE	IHC	WT_Middle_IHC
3.64902	WT	MIDDLE	IHC	WT_Middle_IHC
3.02068	WT	MIDDLE	OHC	WT_Middle_OHC
2.43612	WT	MIDDLE	OHC	WT_Middle_OHC
3.85233	WT	MIDDLE	IHC	WT_Middle_IHC
2.04384	WT	MIDDLE	OHC	WT_Middle_OHC
2.83012	WT	MIDDLE	OHC	WT_Middle_OHC
2.99293	WT	MIDDLE	OHC	WT_Middle_OHC
2.97846	WT	MIDDLE	OHC	WT_Middle_OHC
2.77463	WT	MIDDLE	OHC	WT_Middle_OHC
2.93657	WT	MIDDLE	OHC	WT_Middle_OHC
3.32514	WT	MIDDLE	OHC	WT_Middle_OHC
3.23934	WT	MIDDLE	OHC	WT_Middle_OHC
3.6289	WT	MIDDLE	IHC	WT_Middle_IHC
3.3046	WT	MIDDLE	IHC	WT_Middle_IHC
2.6062	WT	MIDDLE	OHC	WT_Middle_OHC
3.09493	WT	MIDDLE	OHC	WT_Middle_OHC
3.02876	WT	MIDDLE	OHC	WT_Middle_OHC
2.84139	WT	MIDDLE	OHC	WT_Middle_OHC
3.1749	WT	MIDDLE	OHC	WT_Middle_OHC
2.25099	WT	MIDDLE	OHC	WT_Middle_OHC
3.80419	WT	MIDDLE	IHC	WT_Middle_IHC
2.59646	WT	MIDDLE	OHC	WT_Middle_OHC
2.40343	WT	MIDDLE	OHC	WT_Middle_OHC
2.95505	WT	MIDDLE	OHC	WT_Middle_OHC
3.32192	WT	MIDDLE	OHC	WT_Middle_OHC
2.89194	WT	MIDDLE	OHC	WT_Middle_OHC
2.8405	WT	MIDDLE	OHC	WT_Middle_OHC
2.23082	WT	MIDDLE	OHC	WT_Middle_OHC
3.15685	WT	MIDDLE	OHC	WT_Middle_OHC
3.01919	WT	MIDDLE	OHC	WT_Middle_OHC
2.72212	WT	MIDDLE	OHC	WT_Middle_OHC
2.50567	WT	MIDDLE	OHC	WT_Middle_OHC
4.13059	WT	APEX	IHC	WT_Apex_IHC
2.71407	WT	APEX	IHC	WT_Apex_IHC
2.82161	WT	APEX	IHC	WT_Apex_IHC
2.94571	WT	APEX	IHC	WT_Apex_IHC
4.01472	WT	APEX	IHC	WT_Apex_IHC
3.58416	WT	APEX	IHC	WT_Apex_IHC
4.19846	WT	APEX	IHC	WT_Apex_IHC
3.59697	WT	APEX	IHC	WT_Apex_IHC
3.89483	WT	APEX	IHC	WT_Apex_IHC
2.52404	WT	APEX	OHC	WT_Apex_OHC
2.56297	WT	APEX	OHC	WT_Apex_OHC
2.5881	WT	APEX	OHC	WT_Apex_OHC
2.5444	WT	APEX	OHC	WT_Apex_OHC
2.58496	WT	APEX	OHC	WT_Apex_OHC
2.69597	WT	APEX	OHC	WT_Apex_OHC
2.36266	WT	APEX	OHC	WT_Apex_OHC
2.20993	WT	APEX	OHC	WT_Apex_OHC
2.4179	WT	APEX	OHC	WT_Apex_OHC
2.96595	WT	APEX	OHC	WT_Apex_OHC
2.83247	WT	APEX	OHC	WT_Apex_OHC
2.53065	WT	APEX	OHC	WT_Apex_OHC
3.72241	WT	APEX	OHC	WT_Apex_OHC
3.32178	WT	APEX	OHC	WT_Apex_OHC
2.95162	WT	APEX	OHC	WT_Apex_OHC
2.98095	WT	APEX	OHC	WT_Apex_OHC
1.85012	WT	APEX	OHC	WT_Apex_OHC
2.39309	WT	APEX	OHC	WT_Apex_OHC
3.19762	WT	APEX	OHC	WT_Apex_OHC
2.96361	WT	APEX	OHC	WT_Apex_OHC
2.2714	WT	APEX	OHC	WT_Apex_OHC
3.22011	WT	APEX	OHC	WT_Apex_OHC
2.80899	WT	APEX	OHC	WT_Apex_OHC
3.2246	WT	APEX	OHC	WT_Apex_OHC
2.00587	WT	APEX	OHC	WT_Apex_OHC
3.22123	WT	APEX	OHC	WT_Apex_OHC
3.29226	WT	APEX	OHC	WT_Apex_OHC
1.27928	WT	APEX	OHC	WT_Apex_OHC
3.28579	WT	APEX	OHC	WT_Apex_OHC
3.00417	WT	APEX	OHC	WT_Apex_OHC
3.55977	WT	APEX	OHC	WT_Apex_OHC
3.22264	WT	APEX	OHC	WT_Apex_OHC
2.63836	WT	APEX	OHC	WT_Apex_OHC
1.95833	WT	BASE	OHC	WT_Base_OHC
1.86851	WT	BASE	OHC	WT_Base_OHC
1.61832	WT	BASE	OHC	WT_Base_OHC
3.58604	WT	BASE	IHC	WT_Base_IHC
2.22218	WT	BASE	OHC	WT_Base_OHC
3.36864	WT	BASE	IHC	WT_Base_IHC
1.00711	WT	BASE	OHC	WT_Base_OHC
3.54019	WT	BASE	IHC	WT_Base_IHC
3.59032	WT	BASE	IHC	WT_Base_IHC
2.37617	WT	BASE	OHC	WT_Base_OHC
3.29336	WT	BASE	IHC	WT_Base_IHC
3.58891	WT	BASE	IHC	WT_Base_IHC
3.59686	WT	BASE	IHC	WT_Base_IHC
2.28679	WT	BASE	OHC	WT_Base_OHC
3.25308	WT	BASE	IHC	WT_Base_IHC
2.44761	WT	BASE	OHC	WT_Base_OHC
2.42546	WT	BASE	OHC	WT_Base_OHC
2.90255	WT	BASE	IHC	WT_Base_IHC
2.60307	WT	BASE	OHC	WT_Base_OHC
1.94619	WT	BASE	OHC	WT_Base_OHC
2.01826	WT	BASE	OHC	WT_Base_OHC
1.85735	WT	BASE	OHC	WT_Base_OHC
1.7597	WT	BASE	OHC	WT_Base_OHC
2.31431	WT	BASE	OHC	WT_Base_OHC
2.53636	WT	BASE	OHC	WT_Base_OHC
2.59663	WT	BASE	OHC	WT_Base_OHC
2.58389	WT	BASE	OHC	WT_Base_OHC
2.31016	WT	BASE	OHC	WT_Base_OHC
2.43631	WT	BASE	OHC	WT_Base_OHC
2.32102	WT	BASE	OHC	WT_Base_OHC
2.41312	WT	BASE	OHC	WT_Base_OHC
2.50838	WT	BASE	OHC	WT_Base_OHC
2.26101	WT	BASE	OHC	WT_Base_OHC
2.3434	WT	BASE	OHC	WT_Base_OHC
2.38681	WT	BASE	OHC	WT_Base_OHC
2.26291	WT	BASE	OHC	WT_Base_OHC
3.6491	WT	MIDDLE	IHC	WT_Middle_IHC
1.94851	WT	MIDDLE	OHC	WT_Middle_OHC
2.69977	WT	MIDDLE	IHC	WT_Middle_IHC
2.41077	WT	MIDDLE	OHC	WT_Middle_OHC
2.87336	WT	MIDDLE	IHC	WT_Middle_IHC
2.40644	WT	MIDDLE	OHC	WT_Middle_OHC
2.84703	WT	MIDDLE	OHC	WT_Middle_OHC
2.93964	WT	MIDDLE	IHC	WT_Middle_IHC
3.20314	WT	MIDDLE	IHC	WT_Middle_IHC
3.26285	WT	MIDDLE	IHC	WT_Middle_IHC
2.37267	WT	MIDDLE	IHC	WT_Middle_IHC
2.32676	WT	MIDDLE	OHC	WT_Middle_OHC
2.31155	WT	MIDDLE	OHC	WT_Middle_OHC
3.21708	WT	MIDDLE	IHC	WT_Middle_IHC
3.05173	WT	MIDDLE	IHC	WT_Middle_IHC
2.97656	WT	MIDDLE	OHC	WT_Middle_OHC
1.90209	WT	MIDDLE	OHC	WT_Middle_OHC
4.45832	WT	MIDDLE	IHC	WT_Middle_IHC
2.40703	WT	MIDDLE	OHC	WT_Middle_OHC
2.84736	WT	MIDDLE	OHC	WT_Middle_OHC
3.00922	WT	MIDDLE	OHC	WT_Middle_OHC
2.69307	WT	MIDDLE	OHC	WT_Middle_OHC
2.86965	WT	MIDDLE	OHC	WT_Middle_OHC
2.84139	WT	MIDDLE	OHC	WT_Middle_OHC
2.24585	WT	MIDDLE	OHC	WT_Middle_OHC
2.23738	WT	MIDDLE	OHC	WT_Middle_OHC
2.19699	WT	MIDDLE	OHC	WT_Middle_OHC
2.72073	WT	MIDDLE	OHC	WT_Middle_OHC
3.18359	WT	MIDDLE	OHC	WT_Middle_OHC
2.87831	WT	MIDDLE	OHC	WT_Middle_OHC
2.64829	WT	MIDDLE	OHC	WT_Middle_OHC
2.57458	WT	MIDDLE	OHC	WT_Middle_OHC
2.89412	WT	MIDDLE	OHC	WT_Middle_OHC
2.37617	WT	MIDDLE	OHC	WT_Middle_OHC
2.50189	WT	MIDDLE	OHC	WT_Middle_OHC
2.30881	WT	MIDDLE	OHC	WT_Middle_OHC
2.44356	WT	MIDDLE	OHC	WT_Middle_OHC
2.82375	WT	MIDDLE	OHC	WT_Middle_OHC
2.6138	WT	MIDDLE	OHC	WT_Middle_OHC
2.96774	WT	MIDDLE	OHC	WT_Middle_OHC
2.36302	WT	MIDDLE	OHC	WT_Middle_OHC
2.81605	KO	APEX	IHC	KO_Apex_IHC
1.60499	KO	APEX	OHC	KO_Apex_OHC
2.4643	KO	APEX	OHC	KO_Apex_OHC
3.37727	KO	APEX	IHC	KO_Apex_IHC
3.07403	KO	APEX	IHC	KO_Apex_IHC
1.73977	KO	APEX	OHC	KO_Apex_OHC
3.42831	KO	APEX	IHC	KO_Apex_IHC
1.74175	KO	APEX	OHC	KO_Apex_OHC
3.18054	KO	APEX	IHC	KO_Apex_IHC
2.17879	KO	APEX	OHC	KO_Apex_OHC
2.03208	KO	APEX	OHC	KO_Apex_OHC
3.32899	KO	APEX	IHC	KO_Apex_IHC
2.17754	KO	APEX	OHC	KO_Apex_OHC
2.10953	KO	APEX	OHC	KO_Apex_OHC
3.30467	KO	APEX	IHC	KO_Apex_IHC
1.94405	KO	APEX	OHC	KO_Apex_OHC
1.38214	KO	APEX	OHC	KO_Apex_OHC
2.16037	KO	APEX	OHC	KO_Apex_OHC
2.00715	KO	APEX	OHC	KO_Apex_OHC
2.01846	KO	APEX	OHC	KO_Apex_OHC
1.3374	KO	APEX	OHC	KO_Apex_OHC
1.86222	KO	APEX	OHC	KO_Apex_OHC
2.03008	KO	APEX	OHC	KO_Apex_OHC
3.16143	KO	APEX	IHC	KO_Apex_IHC
2.59585	KO	APEX	OHC	KO_Apex_OHC
1.69329	KO	APEX	OHC	KO_Apex_OHC
1.45359	KO	APEX	OHC	KO_Apex_OHC
1.64176	KO	APEX	OHC	KO_Apex_OHC
1.55272	KO	APEX	OHC	KO_Apex_OHC
1.43858	KO	APEX	OHC	KO_Apex_OHC
1.56157	KO	APEX	OHC	KO_Apex_OHC
2.43142	KO	APEX	OHC	KO_Apex_OHC
2.0094	KO	APEX	OHC	KO_Apex_OHC
2.05524	KO	APEX	OHC	KO_Apex_OHC
1.32124	KO	APEX	OHC	KO_Apex_OHC
1.9164	KO	APEX	OHC	KO_Apex_OHC
1.44172	KO	APEX	OHC	KO_Apex_OHC
1.62331	KO	APEX	OHC	KO_Apex_OHC
2.44809	KO	APEX	OHC	KO_Apex_OHC
1.89448	KO	APEX	OHC	KO_Apex_OHC
1.80299	KO	APEX	OHC	KO_Apex_OHC
1.45606	KO	BASE	OHC	KO_Base_OHC
1.32943	KO	BASE	OHC	KO_Base_OHC
1.67544	KO	BASE	OHC	KO_Base_OHC
1.80783	KO	BASE	IHC	KO_Base_IHC
1.80035	KO	BASE	OHC	KO_Base_OHC
3.19294	KO	BASE	IHC	KO_Base_IHC
1.91146	KO	BASE	IHC	KO_Base_IHC
2.09778	KO	BASE	IHC	KO_Base_IHC
1.35983	KO	BASE	OHC	KO_Base_OHC
1.57369	KO	BASE	IHC	KO_Base_IHC
1.45027	KO	BASE	OHC	KO_Base_OHC
1.76018	KO	BASE	OHC	KO_Base_OHC
1.367	KO	BASE	OHC	KO_Base_OHC
1.48923	KO	BASE	OHC	KO_Base_OHC
1.44672	KO	BASE	OHC	KO_Base_OHC
1.71594	KO	BASE	IHC	KO_Base_IHC
1.36169	KO	BASE	OHC	KO_Base_OHC
1.7013	KO	BASE	OHC	KO_Base_OHC
1.23906	KO	BASE	OHC	KO_Base_OHC
1.69686	KO	BASE	IHC	KO_Base_IHC
1.79292	KO	BASE	OHC	KO_Base_OHC
1.91215	KO	BASE	IHC	KO_Base_IHC
1.97889	KO	BASE	IHC	KO_Base_IHC
1.99221	KO	BASE	IHC	KO_Base_IHC
1.62916	KO	BASE	OHC	KO_Base_OHC
1.63624	KO	BASE	OHC	KO_Base_OHC
1.5454	KO	BASE	OHC	KO_Base_OHC
1.08436	KO	BASE	OHC	KO_Base_OHC
1.36964	KO	BASE	OHC	KO_Base_OHC
1.61297	KO	BASE	OHC	KO_Base_OHC
1.7157	KO	BASE	OHC	KO_Base_OHC
1.71545	KO	BASE	OHC	KO_Base_OHC
1.5199	KO	BASE	OHC	KO_Base_OHC
1.71664	KO	BASE	OHC	KO_Base_OHC
1.90979	KO	BASE	OHC	KO_Base_OHC
1.3207	KO	BASE	OHC	KO_Base_OHC
1.88478	KO	BASE	OHC	KO_Base_OHC
1.58667	KO	MIDDLE	OHC	KO_Middle_OHC
1.91016	KO	MIDDLE	IHC	KO_Middle_IHC
1.37935	KO	MIDDLE	OHC	KO_Middle_OHC
2.15072	KO	MIDDLE	IHC	KO_Middle_IHC
1.55983	KO	MIDDLE	OHC	KO_Middle_OHC
1.21868	KO	MIDDLE	OHC	KO_Middle_OHC
1.85784	KO	MIDDLE	IHC	KO_Middle_IHC
1.32943	KO	MIDDLE	OHC	KO_Middle_OHC
1.44172	KO	MIDDLE	OHC	KO_Middle_OHC
1.37602	KO	MIDDLE	OHC	KO_Middle_OHC
1.54937	KO	MIDDLE	OHC	KO_Middle_OHC
1.29356	KO	MIDDLE	OHC	KO_Middle_OHC
1.79175	KO	MIDDLE	IHC	KO_Middle_IHC
1.2795	KO	MIDDLE	OHC	KO_Middle_OHC
1.21793	KO	MIDDLE	OHC	KO_Middle_OHC
2.02106	KO	MIDDLE	IHC	KO_Middle_IHC
1.55983	KO	MIDDLE	OHC	KO_Middle_OHC
1.28726	KO	MIDDLE	OHC	KO_Middle_OHC
2.09964	KO	MIDDLE	IHC	KO_Middle_IHC
1.65385	KO	MIDDLE	OHC	KO_Middle_OHC
1.53352	KO	MIDDLE	OHC	KO_Middle_OHC
1.4412	KO	MIDDLE	OHC	KO_Middle_OHC
1.49105	KO	MIDDLE	OHC	KO_Middle_OHC
1.49831	KO	MIDDLE	OHC	KO_Middle_OHC
1.24001	KO	MIDDLE	OHC	KO_Middle_OHC
2.38218	KO	MIDDLE	IHC	KO_Middle_IHC
1.63404	KO	MIDDLE	OHC	KO_Middle_OHC
1.6593	KO	MIDDLE	OHC	KO_Middle_OHC
1.48862	KO	MIDDLE	OHC	KO_Middle_OHC
1.80232	KO	MIDDLE	OHC	KO_Middle_OHC
1.49105	KO	MIDDLE	OHC	KO_Middle_OHC
1.45432	KO	MIDDLE	OHC	KO_Middle_OHC
1.84449	KO	APEX	OHC	KO_Apex_OHC
2.81909	KO	APEX	OHC	KO_Apex_OHC
1.96487	KO	APEX	OHC	KO_Apex_OHC
1.79443	KO	APEX	OHC	KO_Apex_OHC
2.65757	KO	APEX	OHC	KO_Apex_OHC
1.81856	KO	APEX	OHC	KO_Apex_OHC
1.70724	KO	APEX	OHC	KO_Apex_OHC
1.95648	KO	APEX	OHC	KO_Apex_OHC
1.95102	KO	APEX	OHC	KO_Apex_OHC
1.78685	KO	APEX	OHC	KO_Apex_OHC
1.87141	KO	APEX	OHC	KO_Apex_OHC
1.40935	KO	APEX	OHC	KO_Apex_OHC
2.24938	KO	APEX	IHC	KO_Apex_IHC
3.01468	KO	APEX	OHC	KO_Apex_OHC
3.02068	KO	APEX	OHC	KO_Apex_OHC
2.14533	KO	APEX	IHC	KO_Apex_IHC
2.38559	KO	APEX	IHC	KO_Apex_IHC
2.00082	KO	APEX	OHC	KO_Apex_OHC
1.57426	KO	APEX	OHC	KO_Apex_OHC
2.22724	KO	APEX	OHC	KO_Apex_OHC
2.7659	KO	APEX	OHC	KO_Apex_OHC
1.90957	KO	APEX	OHC	KO_Apex_OHC
2.00308	KO	APEX	OHC	KO_Apex_OHC
2.02786	KO	APEX	IHC	KO_Apex_IHC
1.88155	KO	APEX	OHC	KO_Apex_OHC
2.09695	KO	APEX	OHC	KO_Apex_OHC
1.86851	KO	APEX	OHC	KO_Apex_OHC
2.60316	KO	APEX	OHC	KO_Apex_OHC
1.62081	KO	APEX	IHC	KO_Apex_IHC
1.98593	KO	APEX	OHC	KO_Apex_OHC
2.22024	KO	APEX	OHC	KO_Apex_OHC
1.56633	KO	APEX	OHC	KO_Apex_OHC
1.53352	KO	APEX	OHC	KO_Apex_OHC
1.56544	KO	APEX	OHC	KO_Apex_OHC
2.16713	KO	APEX	IHC	KO_Apex_IHC
1.73238	KO	APEX	OHC	KO_Apex_OHC
1.39139	KO	APEX	OHC	KO_Apex_OHC
1.88873	KO	APEX	IHC	KO_Apex_IHC
1.29356	KO	APEX	OHC	KO_Apex_OHC
1.93089	KO	APEX	IHC	KO_Apex_IHC
1.48558	KO	APEX	OHC	KO_Apex_OHC
1.54644	KO	APEX	IHC	KO_Apex_IHC
2.03133	KO	APEX	OHC	KO_Apex_OHC
1.54058	KO	APEX	OHC	KO_Apex_OHC
1.16574	KO	APEX	OHC	KO_Apex_OHC
2.05259	KO	APEX	IHC	KO_Apex_IHC
2.37152	KO	APEX	IHC	KO_Apex_IHC
1.61634	KO	BASE	IHC	KO_Base_IHC
1.85404	KO	BASE	IHC	KO_Base_IHC
1.91547	KO	BASE	IHC	KO_Base_IHC
1.806	KO	BASE	IHC	KO_Base_IHC
1.74082	KO	BASE	IHC	KO_Base_IHC
1.62916	KO	BASE	IHC	KO_Base_IHC
1.85404	KO	BASE	IHC	KO_Base_IHC
1.81906	KO	BASE	IHC	KO_Base_IHC
2.17567	KO	BASE	IHC	KO_Base_IHC
1.49784	KO	BASE	OHC	KO_Base_OHC
1.53746	KO	BASE	OHC	KO_Base_OHC
1.58914	KO	BASE	OHC	KO_Base_OHC
1.39061	KO	BASE	OHC	KO_Base_OHC
1.41589	KO	BASE	OHC	KO_Base_OHC
1.22363	KO	BASE	OHC	KO_Base_OHC
1.62081	KO	BASE	OHC	KO_Base_OHC
1.30139	KO	BASE	OHC	KO_Base_OHC
1.35571	KO	BASE	OHC	KO_Base_OHC
2.08017	KO	BASE	OHC	KO_Base_OHC
1.55415	KO	BASE	OHC	KO_Base_OHC
1.39258	KO	BASE	OHC	KO_Base_OHC
1.18843	KO	BASE	OHC	KO_Base_OHC
1.47337	KO	BASE	OHC	KO_Base_OHC
1.35304	KO	BASE	OHC	KO_Base_OHC
1.35304	KO	BASE	OHC	KO_Base_OHC
1.27669	KO	BASE	OHC	KO_Base_OHC
1.17563	KO	BASE	OHC	KO_Base_OHC
1.32672	KO	BASE	OHC	KO_Base_OHC
1.44434	KO	BASE	OHC	KO_Base_OHC
1.41204	KO	BASE	OHC	KO_Base_OHC
1.47225	KO	BASE	OHC	KO_Base_OHC
1.81649	KO	BASE	OHC	KO_Base_OHC
1.31695	KO	BASE	OHC	KO_Base_OHC
1.72672	KO	BASE	OHC	KO_Base_OHC
1.36977	KO	BASE	OHC	KO_Base_OHC
1.07494	KO	BASE	OHC	KO_Base_OHC
1.27243	KO	BASE	OHC	KO_Base_OHC
1.53186	KO	BASE	OHC	KO_Base_OHC
1.76239	KO	MIDDLE	IHC	KO_Middle_IHC
1.78685	KO	MIDDLE	IHC	KO_Middle_IHC
2.26049	KO	MIDDLE	IHC	KO_Middle_IHC
2.44761	KO	MIDDLE	IHC	KO_Middle_IHC
1.89495	KO	MIDDLE	IHC	KO_Middle_IHC
2.0775	KO	MIDDLE	IHC	KO_Middle_IHC
1.74589	KO	MIDDLE	IHC	KO_Middle_IHC
1.90437	KO	MIDDLE	IHC	KO_Middle_IHC
2.68708	KO	MIDDLE	IHC	KO_Middle_IHC
1.37361	KO	MIDDLE	OHC	KO_Middle_OHC
1.89298	KO	MIDDLE	OHC	KO_Middle_OHC
1.66757	KO	MIDDLE	OHC	KO_Middle_OHC
2.04745	KO	MIDDLE	OHC	KO_Middle_OHC
1.88724	KO	MIDDLE	OHC	KO_Middle_OHC
1.82387	KO	MIDDLE	OHC	KO_Middle_OHC
1.8958	KO	MIDDLE	OHC	KO_Middle_OHC
1.81143	KO	MIDDLE	OHC	KO_Middle_OHC
1.89298	KO	MIDDLE	OHC	KO_Middle_OHC
1.9205	KO	MIDDLE	OHC	KO_Middle_OHC
1.69158	KO	MIDDLE	OHC	KO_Middle_OHC
1.9555	KO	MIDDLE	OHC	KO_Middle_OHC
1.46214	KO	MIDDLE	OHC	KO_Middle_OHC
1.85095	KO	MIDDLE	OHC	KO_Middle_OHC
1.86308	KO	MIDDLE	OHC	KO_Middle_OHC
1.68085	KO	MIDDLE	OHC	KO_Middle_OHC
1.25645	KO	MIDDLE	OHC	KO_Middle_OHC
1.45839	KO	MIDDLE	OHC	KO_Middle_OHC
1.64713	KO	MIDDLE	OHC	KO_Middle_OHC
1.61664	KO	MIDDLE	OHC	KO_Middle_OHC
1.86696	KO	MIDDLE	OHC	KO_Middle_OHC
1.72231	KO	MIDDLE	OHC	KO_Middle_OHC
2.04985	KO	MIDDLE	OHC	KO_Middle_OHC
1.73137	KO	MIDDLE	OHC	KO_Middle_OHC
1.73137	KO	MIDDLE	OHC	KO_Middle_OHC
1.95374	KO	MIDDLE	OHC	KO_Middle_OHC
1.39956	KO	MIDDLE	OHC	KO_Middle_OHC
1.85787	KO	MIDDLE	OHC	KO_Middle_OHC
1.54999	KO	MIDDLE	OHC	KO_Middle_OHC
1.75778	KO	MIDDLE	OHC	KO_Middle_OHC
3.21398	KO	APEX	IHC	KO_Apex_IHC
2.4298	KO	APEX	OHC	KO_Apex_OHC
2.09067	KO	APEX	OHC	KO_Apex_OHC
2.36664	KO	APEX	IHC	KO_Apex_IHC
2.04863	KO	APEX	OHC	KO_Apex_OHC
1.2185	KO	APEX	OHC	KO_Apex_OHC
2.30487	KO	APEX	OHC	KO_Apex_OHC
2.20562	KO	APEX	OHC	KO_Apex_OHC
2.64529	KO	APEX	IHC	KO_Apex_IHC
2.04871	KO	APEX	OHC	KO_Apex_OHC
1.61996	KO	APEX	OHC	KO_Apex_OHC
2.01512	KO	APEX	OHC	KO_Apex_OHC
1.92572	KO	APEX	OHC	KO_Apex_OHC
1.86351	KO	APEX	OHC	KO_Apex_OHC
2.14448	KO	APEX	IHC	KO_Apex_IHC
2.03632	KO	APEX	OHC	KO_Apex_OHC
1.8719	KO	APEX	OHC	KO_Apex_OHC
1.91027	KO	APEX	OHC	KO_Apex_OHC
2.25207	KO	APEX	OHC	KO_Apex_OHC
2.03632	KO	APEX	IHC	KO_Apex_IHC
1.88777	KO	APEX	OHC	KO_Apex_OHC
1.88691	KO	APEX	OHC	KO_Apex_OHC
1.97294	KO	APEX	OHC	KO_Apex_OHC
1.67108	KO	APEX	OHC	KO_Apex_OHC
1.48051	KO	APEX	OHC	KO_Apex_OHC
2.00248	KO	APEX	OHC	KO_Apex_OHC
1.30123	KO	APEX	OHC	KO_Apex_OHC
2.49719	KO	APEX	IHC	KO_Apex_IHC
1.56679	KO	APEX	OHC	KO_Apex_OHC
1.79884	KO	APEX	OHC	KO_Apex_OHC
2.11167	KO	APEX	IHC	KO_Apex_IHC
1.49329	KO	APEX	OHC	KO_Apex_OHC
2.23122	KO	APEX	OHC	KO_Apex_OHC
2.25501	KO	APEX	OHC	KO_Apex_OHC
2.02651	KO	APEX	OHC	KO_Apex_OHC
1.7133	KO	APEX	OHC	KO_Apex_OHC
1.29356	KO	BASE	OHC	KO_Base_OHC
1.49831	KO	BASE	OHC	KO_Base_OHC
1.28726	KO	BASE	OHC	KO_Base_OHC
1.26257	KO	BASE	OHC	KO_Base_OHC
1.11859	KO	BASE	OHC	KO_Base_OHC
1.10583	KO	BASE	OHC	KO_Base_OHC
1.75145	KO	BASE	IHC	KO_Base_IHC
1.90055	KO	BASE	IHC	KO_Base_IHC
1.313	KO	BASE	OHC	KO_Base_OHC
2.34386	KO	BASE	IHC	KO_Base_IHC
2.11458	KO	BASE	IHC	KO_Base_IHC
2.23769	KO	BASE	IHC	KO_Base_IHC
2.2944	KO	BASE	IHC	KO_Base_IHC
1.44183	KO	BASE	OHC	KO_Base_OHC
2.22277	KO	BASE	IHC	KO_Base_IHC
1.59429	KO	BASE	OHC	KO_Base_OHC
1.56451	KO	BASE	OHC	KO_Base_OHC
1.28352	KO	BASE	OHC	KO_Base_OHC
1.42388	KO	BASE	OHC	KO_Base_OHC
1.61216	KO	BASE	OHC	KO_Base_OHC
1.32124	KO	BASE	OHC	KO_Base_OHC
1.49272	KO	BASE	OHC	KO_Base_OHC
1.28852	KO	BASE	OHC	KO_Base_OHC
1.57185	KO	BASE	OHC	KO_Base_OHC
1.37703	KO	BASE	OHC	KO_Base_OHC
1.47948	KO	BASE	OHC	KO_Base_OHC
1.34751	KO	BASE	OHC	KO_Base_OHC
1.41383	KO	BASE	OHC	KO_Base_OHC
2.09446	KO	MIDDLE	IHC	KO_Middle_IHC
1.31232	KO	MIDDLE	OHC	KO_Middle_OHC
1.89495	KO	MIDDLE	IHC	KO_Middle_IHC
1.45897	KO	MIDDLE	OHC	KO_Middle_OHC
1.31025	KO	MIDDLE	OHC	KO_Middle_OHC
1.47153	KO	MIDDLE	OHC	KO_Middle_OHC
2.17746	KO	MIDDLE	IHC	KO_Middle_IHC
2.51702	KO	MIDDLE	IHC	KO_Middle_IHC
2.0133	KO	MIDDLE	IHC	KO_Middle_IHC
1.80509	KO	MIDDLE	OHC	KO_Middle_OHC
2.10437	KO	MIDDLE	IHC	KO_Middle_IHC
1.52179	KO	MIDDLE	OHC	KO_Middle_OHC
1.6997	KO	MIDDLE	OHC	KO_Middle_OHC
1.32581	KO	MIDDLE	OHC	KO_Middle_OHC
1.2795	KO	MIDDLE	OHC	KO_Middle_OHC
1.27964	KO	MIDDLE	OHC	KO_Middle_OHC
1.50506	KO	MIDDLE	OHC	KO_Middle_OHC
2.25581	KO	MIDDLE	IHC	KO_Middle_IHC
1.40111	KO	MIDDLE	OHC	KO_Middle_OHC
1.5761	KO	MIDDLE	OHC	KO_Middle_OHC
1.29498	KO	MIDDLE	OHC	KO_Middle_OHC
1.91442	KO	MIDDLE	IHC	KO_Middle_IHC
1.52861	KO	MIDDLE	OHC	KO_Middle_OHC
1.51915	KO	MIDDLE	OHC	KO_Middle_OHC
2.16872	KO	MIDDLE	IHC	KO_Middle_IHC
1.49178	KO	MIDDLE	OHC	KO_Middle_OHC
1.18156	KO	MIDDLE	OHC	KO_Middle_OHC
1.89924	KO	MIDDLE	IHC	KO_Middle_IHC
1.63404	KO	MIDDLE	OHC	KO_Middle_OHC
1.52464	KO	MIDDLE	OHC	KO_Middle_OHC
1.56679	KO	MIDDLE	OHC	KO_Middle_OHC
1.19484	KO	MIDDLE	OHC	KO_Middle_OHC
1.44343	KO	MIDDLE	OHC	KO_Middle_OHC
1.2795	KO	MIDDLE	OHC	KO_Middle_OHC
1.27598	KO	MIDDLE	OHC	KO_Middle_OHC
1.32137	KO	MIDDLE	OHC	KO_Middle_OHC
1.27928	KO	MIDDLE	OHC	KO_Middle_OHC
1.37294	KO	MIDDLE	OHC	KO_Middle_OHC
1.67828	KO	MIDDLE	OHC	KO_Middle_OHC
1.50326	KO	MIDDLE	OHC	KO_Middle_OHC
1.25885	KO	MIDDLE	OHC	KO_Middle_OHC
1.27029	KO	MIDDLE	OHC	KO_Middle_OHC
1.33702	KO	MIDDLE	OHC	KO_Middle_OHC

## Sheet: Figure10(Panel A, bottom row)
summary_table_figure9b_bundle_Intensity												Also the summary of this data is presented in Table S3
												Table S4 has the statistical analysis for this data
Tonotopic_KO_WT_CLass	mean_value	std_value	median_value	count
KO_Apex_IHC	0.29	0.24	0.25	26
KO_Apex_OHC	0.14	0.11	0.11	98
KO_Base_IHC	0.51	0.14	0.55	26
KO_Base_OHC	0.28	0.11	0.24	77
KO_Middle_IHC	0.33	0.09	0.32	26
KO_Middle_OHC	0.26	0.09	0.27	88
WT_Apex_IHC	0.17	0.11	0.15	27
WT_Apex_OHC	0.12	0.08	0.09	100
WT_Base_IHC	0.7	0.27	0.84	26
WT_Base_OHC	0.42	0.12	0.44	81
WT_Middle_IHC	0.24	0.13	0.18	28
WT_Middle_OHC	0.16	0.09	0.13	85
ALL_GROUPS
CLass	Animal	tonotopic	KO_WT	Group	Normalized_total_intensities	Tonotopic_KO_WT_CLass
OHC	Mouse4	APEX	WT	OHC_WT	0.0994584	WT_Apex_OHC
OHC	Mouse4	APEX	WT	OHC_WT	0.0616439	WT_Apex_OHC
OHC	Mouse4	APEX	WT	OHC_WT	0.0912004	WT_Apex_OHC
IHC	Mouse4	APEX	WT	IHC_WT	0.189217	WT_Apex_IHC
OHC	Mouse4	APEX	WT	OHC_WT	0.0961946	WT_Apex_OHC
OHC	Mouse4	APEX	WT	OHC_WT	0.106158	WT_Apex_OHC
IHC	Mouse4	APEX	WT	IHC_WT	0.237122	WT_Apex_IHC
OHC	Mouse4	APEX	WT	OHC_WT	0.0979544	WT_Apex_OHC
OHC	Mouse4	APEX	WT	OHC_WT	0.0947152	WT_Apex_OHC
OHC	Mouse4	APEX	WT	OHC_WT	0.0861882	WT_Apex_OHC
IHC	Mouse4	APEX	WT	IHC_WT	0.197626	WT_Apex_IHC
OHC	Mouse4	APEX	WT	OHC_WT	0.120842	WT_Apex_OHC
OHC	Mouse4	APEX	WT	OHC_WT	0.0863785	WT_Apex_OHC
OHC	Mouse4	APEX	WT	OHC_WT	0.0853977	WT_Apex_OHC
OHC	Mouse4	APEX	WT	OHC_WT	0.0434139	WT_Apex_OHC
OHC	Mouse4	APEX	WT	OHC_WT	0.0703053	WT_Apex_OHC
IHC	Mouse4	APEX	WT	IHC_WT	0.0582324	WT_Apex_IHC
OHC	Mouse4	APEX	WT	OHC_WT	0.10196	WT_Apex_OHC
OHC	Mouse4	APEX	WT	OHC_WT	0.083013	WT_Apex_OHC
OHC	Mouse4	APEX	WT	OHC_WT	0.0985941	WT_Apex_OHC
OHC	Mouse4	APEX	WT	OHC_WT	0.0817993	WT_Apex_OHC
IHC	Mouse4	APEX	WT	IHC_WT	0.175409	WT_Apex_IHC
IHC	Mouse4	APEX	WT	IHC_WT	0.134347	WT_Apex_IHC
OHC	Mouse4	APEX	WT	OHC_WT	0.0634824	WT_Apex_OHC
OHC	Mouse4	APEX	WT	OHC_WT	0.110298	WT_Apex_OHC
OHC	Mouse4	APEX	WT	OHC_WT	0.0778285	WT_Apex_OHC
OHC	Mouse4	APEX	WT	OHC_WT	0.0850894	WT_Apex_OHC
OHC	Mouse4	APEX	WT	OHC_WT	0.0826226	WT_Apex_OHC
OHC	Mouse4	APEX	WT	OHC_WT	0.0744302	WT_Apex_OHC
IHC	Mouse4	APEX	WT	IHC_WT	0.14838	WT_Apex_IHC
IHC	Mouse4	APEX	WT	IHC_WT	0.146761	WT_Apex_IHC
OHC	Mouse4	APEX	WT	OHC_WT	0.081983	WT_Apex_OHC
OHC	Mouse4	APEX	WT	OHC_WT	0.0299502	WT_Apex_OHC
OHC	Mouse4	APEX	WT	OHC_WT	0.0866163	WT_Apex_OHC
OHC	Mouse4	APEX	WT	OHC_WT	0.0403043	WT_Apex_OHC
OHC	Mouse4	APEX	WT	OHC_WT	0.0862161	WT_Apex_OHC
OHC	Mouse4	APEX	WT	OHC_WT	0.0769872	WT_Apex_OHC
OHC	Mouse4	APEX	WT	OHC_WT	0.0603236	WT_Apex_OHC
OHC	Mouse4	APEX	WT	OHC_WT	0.0699675	WT_Apex_OHC
OHC	Mouse4	APEX	WT	OHC_WT	0.000720012	WT_Apex_OHC
OHC	Mouse4	APEX	WT	OHC_WT	0.0808923	WT_Apex_OHC
IHC	Mouse4	APEX	WT	IHC_WT	0.0698461	WT_Apex_IHC
IHC	Mouse4	APEX	WT	IHC_WT	0.129961	WT_Apex_IHC
OHC	Mouse4	APEX	WT	OHC_WT	0.0274129	WT_Apex_OHC
OHC	Mouse4	APEX	WT	OHC_WT	0.0247363	WT_Apex_OHC
OHC	Mouse4	APEX	WT	OHC_WT	0.0739661	WT_Apex_OHC
OHC	Mouse4	APEX	WT	OHC_WT	0.0395318	WT_Apex_OHC
OHC	Mouse4	APEX	WT	OHC_WT	0.0538041	WT_Apex_OHC
IHC	Mouse4	BASE	WT	IHC_WT	0.974152	WT_Base_IHC
OHC	Mouse4	BASE	WT	OHC_WT	0.405431	WT_Base_OHC
OHC	Mouse4	BASE	WT	OHC_WT	0.487645	WT_Base_OHC
IHC	Mouse4	BASE	WT	IHC_WT	1	WT_Base_IHC
OHC	Mouse4	BASE	WT	OHC_WT	0.409046	WT_Base_OHC
OHC	Mouse4	BASE	WT	OHC_WT	0.432078	WT_Base_OHC
IHC	Mouse4	BASE	WT	IHC_WT	0.874761	WT_Base_IHC
IHC	Mouse4	BASE	WT	IHC_WT	0.987478	WT_Base_IHC
OHC	Mouse4	BASE	WT	OHC_WT	0.497215	WT_Base_OHC
IHC	Mouse4	BASE	WT	IHC_WT	0.846437	WT_Base_IHC
OHC	Mouse4	BASE	WT	OHC_WT	0.416543	WT_Base_OHC
IHC	Mouse4	BASE	WT	IHC_WT	0.789096	WT_Base_IHC
OHC	Mouse4	BASE	WT	OHC_WT	0.381972	WT_Base_OHC
OHC	Mouse4	BASE	WT	OHC_WT	0.41803	WT_Base_OHC
OHC	Mouse4	BASE	WT	OHC_WT	0.538038	WT_Base_OHC
IHC	Mouse4	BASE	WT	IHC_WT	0.925944	WT_Base_IHC
OHC	Mouse4	BASE	WT	OHC_WT	0.377867	WT_Base_OHC
IHC	Mouse4	BASE	WT	IHC_WT	0.941189	WT_Base_IHC
OHC	Mouse4	BASE	WT	OHC_WT	0.488588	WT_Base_OHC
OHC	Mouse4	BASE	WT	OHC_WT	0.265807	WT_Base_OHC
IHC	Mouse4	BASE	WT	IHC_WT	0.836994	WT_Base_IHC
OHC	Mouse4	BASE	WT	OHC_WT	0.531666	WT_Base_OHC
OHC	Mouse4	BASE	WT	OHC_WT	0.523895	WT_Base_OHC
OHC	Mouse4	BASE	WT	OHC_WT	0.45191	WT_Base_OHC
OHC	Mouse4	BASE	WT	OHC_WT	0.386564	WT_Base_OHC
OHC	Mouse4	BASE	WT	OHC_WT	0.495309	WT_Base_OHC
IHC	Mouse4	BASE	WT	IHC_WT	0.96232	WT_Base_IHC
OHC	Mouse4	BASE	WT	OHC_WT	0.449516	WT_Base_OHC
OHC	Mouse4	BASE	WT	OHC_WT	0.419428	WT_Base_OHC
OHC	Mouse4	BASE	WT	OHC_WT	0.422865	WT_Base_OHC
OHC	Mouse4	BASE	WT	OHC_WT	0.402984	WT_Base_OHC
OHC	Mouse4	BASE	WT	OHC_WT	0.451877	WT_Base_OHC
OHC	Mouse4	BASE	WT	OHC_WT	0.446809	WT_Base_OHC
OHC	Mouse4	BASE	WT	OHC_WT	0.465311	WT_Base_OHC
OHC	Mouse4	BASE	WT	OHC_WT	0.334177	WT_Base_OHC
OHC	Mouse4	BASE	WT	OHC_WT	0.485715	WT_Base_OHC
OHC	Mouse4	BASE	WT	OHC_WT	0.507184	WT_Base_OHC
OHC	Mouse4	BASE	WT	OHC_WT	0.458174	WT_Base_OHC
OHC	Mouse4	BASE	WT	OHC_WT	0.268163	WT_Base_OHC
OHC	Mouse4	MIDDLE	WT	OHC_WT	0.26305	WT_Middle_OHC
IHC	Mouse4	MIDDLE	WT	IHC_WT	0.463986	WT_Middle_IHC
IHC	Mouse4	MIDDLE	WT	IHC_WT	0.464583	WT_Middle_IHC
OHC	Mouse4	MIDDLE	WT	OHC_WT	0.263187	WT_Middle_OHC
OHC	Mouse4	MIDDLE	WT	OHC_WT	0.333395	WT_Middle_OHC
OHC	Mouse4	MIDDLE	WT	OHC_WT	0.275025	WT_Middle_OHC
OHC	Mouse4	MIDDLE	WT	OHC_WT	0.342019	WT_Middle_OHC
IHC	Mouse4	MIDDLE	WT	IHC_WT	0.432096	WT_Middle_IHC
OHC	Mouse4	MIDDLE	WT	OHC_WT	0.275018	WT_Middle_OHC
OHC	Mouse4	MIDDLE	WT	OHC_WT	0.288339	WT_Middle_OHC
OHC	Mouse4	MIDDLE	WT	OHC_WT	0.308623	WT_Middle_OHC
OHC	Mouse4	MIDDLE	WT	OHC_WT	0.246779	WT_Middle_OHC
OHC	Mouse4	MIDDLE	WT	OHC_WT	0.255078	WT_Middle_OHC
OHC	Mouse4	MIDDLE	WT	OHC_WT	0.228239	WT_Middle_OHC
IHC	Mouse4	MIDDLE	WT	IHC_WT	0.496798	WT_Middle_IHC
OHC	Mouse4	MIDDLE	WT	OHC_WT	0.285305	WT_Middle_OHC
OHC	Mouse4	MIDDLE	WT	OHC_WT	0.240951	WT_Middle_OHC
OHC	Mouse4	MIDDLE	WT	OHC_WT	0.267487	WT_Middle_OHC
OHC	Mouse4	MIDDLE	WT	OHC_WT	0.309226	WT_Middle_OHC
OHC	Mouse4	MIDDLE	WT	OHC_WT	0.310325	WT_Middle_OHC
OHC	Mouse4	MIDDLE	WT	OHC_WT	0.28912	WT_Middle_OHC
OHC	Mouse4	MIDDLE	WT	OHC_WT	0.232487	WT_Middle_OHC
OHC	Mouse4	MIDDLE	WT	OHC_WT	0.282991	WT_Middle_OHC
OHC	Mouse4	MIDDLE	WT	OHC_WT	0.422996	WT_Middle_OHC
OHC	Mouse4	MIDDLE	WT	OHC_WT	0.333713	WT_Middle_OHC
OHC	Mouse4	MIDDLE	WT	OHC_WT	0.249667	WT_Middle_OHC
IHC	Mouse4	MIDDLE	WT	IHC_WT	0.410336	WT_Middle_IHC
OHC	Mouse4	MIDDLE	WT	OHC_WT	0.264115	WT_Middle_OHC
OHC	Mouse4	MIDDLE	WT	OHC_WT	0.246467	WT_Middle_OHC
OHC	Mouse4	MIDDLE	WT	OHC_WT	0.200083	WT_Middle_OHC
IHC	Mouse4	MIDDLE	WT	IHC_WT	0.340061	WT_Middle_IHC
IHC	Mouse4	MIDDLE	WT	IHC_WT	0.405177	WT_Middle_IHC
IHC	Mouse4	MIDDLE	WT	IHC_WT	0.398944	WT_Middle_IHC
OHC	Mouse5	APEX	WT	OHC_WT	0.225808	WT_Apex_OHC
OHC	Mouse5	APEX	WT	OHC_WT	0.23066	WT_Apex_OHC
OHC	Mouse5	APEX	WT	OHC_WT	0.214319	WT_Apex_OHC
OHC	Mouse5	APEX	WT	OHC_WT	0.269937	WT_Apex_OHC
OHC	Mouse5	APEX	WT	OHC_WT	0.187347	WT_Apex_OHC
OHC	Mouse5	APEX	WT	OHC_WT	0.24669	WT_Apex_OHC
IHC	Mouse5	APEX	WT	IHC_WT	0.471098	WT_Apex_IHC
OHC	Mouse5	APEX	WT	OHC_WT	0.257348	WT_Apex_OHC
OHC	Mouse5	APEX	WT	OHC_WT	0.240789	WT_Apex_OHC
OHC	Mouse5	APEX	WT	OHC_WT	0.300914	WT_Apex_OHC
OHC	Mouse5	APEX	WT	OHC_WT	0.272102	WT_Apex_OHC
OHC	Mouse5	APEX	WT	OHC_WT	0.27577	WT_Apex_OHC
OHC	Mouse5	APEX	WT	OHC_WT	0.237693	WT_Apex_OHC
OHC	Mouse5	APEX	WT	OHC_WT	0.297342	WT_Apex_OHC
OHC	Mouse5	APEX	WT	OHC_WT	0.235177	WT_Apex_OHC
IHC	Mouse5	APEX	WT	IHC_WT	0.271796	WT_Apex_IHC
OHC	Mouse5	APEX	WT	OHC_WT	0.270467	WT_Apex_OHC
OHC	Mouse5	APEX	WT	OHC_WT	0.2742	WT_Apex_OHC
OHC	Mouse5	APEX	WT	OHC_WT	0.255494	WT_Apex_OHC
IHC	Mouse5	APEX	WT	IHC_WT	0.264381	WT_Apex_IHC
IHC	Mouse5	APEX	WT	IHC_WT	0.295098	WT_Apex_IHC
OHC	Mouse5	APEX	WT	OHC_WT	0.2263	WT_Apex_OHC
IHC	Mouse5	APEX	WT	IHC_WT	0.326853	WT_Apex_IHC
OHC	Mouse5	APEX	WT	OHC_WT	0.102347	WT_Apex_OHC
OHC	Mouse5	APEX	WT	OHC_WT	0.231021	WT_Apex_OHC
OHC	Mouse5	APEX	WT	OHC_WT	0.255942	WT_Apex_OHC
OHC	Mouse5	APEX	WT	OHC_WT	0.262252	WT_Apex_OHC
IHC	Mouse5	APEX	WT	IHC_WT	0.350844	WT_Apex_IHC
OHC	Mouse5	APEX	WT	OHC_WT	0.215405	WT_Apex_OHC
OHC	Mouse5	APEX	WT	OHC_WT	0.194197	WT_Apex_OHC
OHC	Mouse5	APEX	WT	OHC_WT	0.176152	WT_Apex_OHC
OHC	Mouse5	APEX	WT	OHC_WT	0.264563	WT_Apex_OHC
OHC	Mouse5	APEX	WT	OHC_WT	0.282302	WT_Apex_OHC
OHC	Mouse5	APEX	WT	OHC_WT	0.187139	WT_Apex_OHC
OHC	Mouse5	APEX	WT	OHC_WT	0.293658	WT_Apex_OHC
IHC	Mouse5	APEX	WT	IHC_WT	0.348958	WT_Apex_IHC
IHC	Mouse5	APEX	WT	IHC_WT	0.207544	WT_Apex_IHC
OHC	Mouse5	BASE	WT	OHC_WT	0.462282	WT_Base_OHC
OHC	Mouse5	BASE	WT	OHC_WT	0.510858	WT_Base_OHC
OHC	Mouse5	BASE	WT	OHC_WT	0.616801	WT_Base_OHC
IHC	Mouse5	BASE	WT	IHC_WT	0.887378	WT_Base_IHC
OHC	Mouse5	BASE	WT	OHC_WT	0.57231	WT_Base_OHC
OHC	Mouse5	BASE	WT	OHC_WT	0.363112	WT_Base_OHC
IHC	Mouse5	BASE	WT	IHC_WT	0.841218	WT_Base_IHC
IHC	Mouse5	BASE	WT	IHC_WT	0.931735	WT_Base_IHC
OHC	Mouse5	BASE	WT	OHC_WT	0.483646	WT_Base_OHC
OHC	Mouse5	BASE	WT	OHC_WT	0.459594	WT_Base_OHC
OHC	Mouse5	BASE	WT	OHC_WT	0.498681	WT_Base_OHC
OHC	Mouse5	BASE	WT	OHC_WT	0.49412	WT_Base_OHC
OHC	Mouse5	BASE	WT	OHC_WT	0.529017	WT_Base_OHC
OHC	Mouse5	BASE	WT	OHC_WT	0.503618	WT_Base_OHC
OHC	Mouse5	BASE	WT	OHC_WT	0.435447	WT_Base_OHC
OHC	Mouse5	BASE	WT	OHC_WT	0.656133	WT_Base_OHC
OHC	Mouse5	BASE	WT	OHC_WT	0.568933	WT_Base_OHC
IHC	Mouse5	BASE	WT	IHC_WT	0.877759	WT_Base_IHC
OHC	Mouse5	BASE	WT	OHC_WT	0.445833	WT_Base_OHC
OHC	Mouse5	BASE	WT	OHC_WT	0.505193	WT_Base_OHC
IHC	Mouse5	BASE	WT	IHC_WT	0.94449	WT_Base_IHC
OHC	Mouse5	BASE	WT	OHC_WT	0.569907	WT_Base_OHC
OHC	Mouse5	BASE	WT	OHC_WT	0.502426	WT_Base_OHC
IHC	Mouse5	BASE	WT	IHC_WT	0.843775	WT_Base_IHC
OHC	Mouse5	BASE	WT	OHC_WT	0.490259	WT_Base_OHC
OHC	Mouse5	BASE	WT	OHC_WT	0.525259	WT_Base_OHC
OHC	Mouse5	BASE	WT	OHC_WT	0.561457	WT_Base_OHC
OHC	Mouse5	BASE	WT	OHC_WT	0.416313	WT_Base_OHC
OHC	Mouse5	BASE	WT	OHC_WT	0.53646	WT_Base_OHC
IHC	Mouse5	BASE	WT	IHC_WT	0.518251	WT_Base_IHC
OHC	Mouse5	BASE	WT	OHC_WT	0.474942	WT_Base_OHC
OHC	Mouse5	BASE	WT	OHC_WT	0.582585	WT_Base_OHC
IHC	Mouse5	MIDDLE	WT	IHC_WT	0.153809	WT_Middle_IHC
OHC	Mouse5	MIDDLE	WT	OHC_WT	0.146256	WT_Middle_OHC
OHC	Mouse5	MIDDLE	WT	OHC_WT	0.0576781	WT_Middle_OHC
IHC	Mouse5	MIDDLE	WT	IHC_WT	0.169211	WT_Middle_IHC
IHC	Mouse5	MIDDLE	WT	IHC_WT	0.148167	WT_Middle_IHC
IHC	Mouse5	MIDDLE	WT	IHC_WT	0.184758	WT_Middle_IHC
IHC	Mouse5	MIDDLE	WT	IHC_WT	0.21275	WT_Middle_IHC
IHC	Mouse5	MIDDLE	WT	IHC_WT	0.18969	WT_Middle_IHC
OHC	Mouse5	MIDDLE	WT	OHC_WT	0.0844382	WT_Middle_OHC
OHC	Mouse5	MIDDLE	WT	OHC_WT	0.142872	WT_Middle_OHC
IHC	Mouse5	MIDDLE	WT	IHC_WT	0.237589	WT_Middle_IHC
OHC	Mouse5	MIDDLE	WT	OHC_WT	0.0909839	WT_Middle_OHC
OHC	Mouse5	MIDDLE	WT	OHC_WT	0.113718	WT_Middle_OHC
OHC	Mouse5	MIDDLE	WT	OHC_WT	0.130796	WT_Middle_OHC
OHC	Mouse5	MIDDLE	WT	OHC_WT	0.13624	WT_Middle_OHC
OHC	Mouse5	MIDDLE	WT	OHC_WT	0.114436	WT_Middle_OHC
OHC	Mouse5	MIDDLE	WT	OHC_WT	0.109025	WT_Middle_OHC
OHC	Mouse5	MIDDLE	WT	OHC_WT	0.104781	WT_Middle_OHC
OHC	Mouse5	MIDDLE	WT	OHC_WT	0.0762081	WT_Middle_OHC
IHC	Mouse5	MIDDLE	WT	IHC_WT	0.27634	WT_Middle_IHC
IHC	Mouse5	MIDDLE	WT	IHC_WT	0.255178	WT_Middle_IHC
OHC	Mouse5	MIDDLE	WT	OHC_WT	0.0987581	WT_Middle_OHC
OHC	Mouse5	MIDDLE	WT	OHC_WT	0.135464	WT_Middle_OHC
OHC	Mouse5	MIDDLE	WT	OHC_WT	0.151932	WT_Middle_OHC
OHC	Mouse5	MIDDLE	WT	OHC_WT	0.0567547	WT_Middle_OHC
OHC	Mouse5	MIDDLE	WT	OHC_WT	0.139102	WT_Middle_OHC
OHC	Mouse5	MIDDLE	WT	OHC_WT	0.0616111	WT_Middle_OHC
IHC	Mouse5	MIDDLE	WT	IHC_WT	0.142789	WT_Middle_IHC
OHC	Mouse5	MIDDLE	WT	OHC_WT	0.0477799	WT_Middle_OHC
OHC	Mouse5	MIDDLE	WT	OHC_WT	0.148344	WT_Middle_OHC
OHC	Mouse5	MIDDLE	WT	OHC_WT	0.148045	WT_Middle_OHC
OHC	Mouse5	MIDDLE	WT	OHC_WT	0.167423	WT_Middle_OHC
OHC	Mouse5	MIDDLE	WT	OHC_WT	0.10701	WT_Middle_OHC
OHC	Mouse5	MIDDLE	WT	OHC_WT	0.191526	WT_Middle_OHC
OHC	Mouse5	MIDDLE	WT	OHC_WT	0.131487	WT_Middle_OHC
OHC	Mouse5	MIDDLE	WT	OHC_WT	0.135008	WT_Middle_OHC
OHC	Mouse5	MIDDLE	WT	OHC_WT	0.153512	WT_Middle_OHC
OHC	Mouse5	MIDDLE	WT	OHC_WT	0.103416	WT_Middle_OHC
OHC	Mouse5	MIDDLE	WT	OHC_WT	0.0745565	WT_Middle_OHC
IHC	Mouse6	APEX	WT	IHC_WT	0.085009	WT_Apex_IHC
IHC	Mouse6	APEX	WT	IHC_WT	0.0451361	WT_Apex_IHC
IHC	Mouse6	APEX	WT	IHC_WT	0.0190926	WT_Apex_IHC
IHC	Mouse6	APEX	WT	IHC_WT	0.0750731	WT_Apex_IHC
IHC	Mouse6	APEX	WT	IHC_WT	0.0803511	WT_Apex_IHC
IHC	Mouse6	APEX	WT	IHC_WT	0.0722817	WT_Apex_IHC
IHC	Mouse6	APEX	WT	IHC_WT	0.0982415	WT_Apex_IHC
IHC	Mouse6	APEX	WT	IHC_WT	0.0904263	WT_Apex_IHC
IHC	Mouse6	APEX	WT	IHC_WT	0.0899556	WT_Apex_IHC
OHC	Mouse6	APEX	WT	OHC_WT	0.0544979	WT_Apex_OHC
OHC	Mouse6	APEX	WT	OHC_WT	0.0639794	WT_Apex_OHC
OHC	Mouse6	APEX	WT	OHC_WT	0.055641	WT_Apex_OHC
OHC	Mouse6	APEX	WT	OHC_WT	0.0575108	WT_Apex_OHC
OHC	Mouse6	APEX	WT	OHC_WT	0.0594379	WT_Apex_OHC
OHC	Mouse6	APEX	WT	OHC_WT	0.0585555	WT_Apex_OHC
OHC	Mouse6	APEX	WT	OHC_WT	0.0470271	WT_Apex_OHC
OHC	Mouse6	APEX	WT	OHC_WT	0.0733887	WT_Apex_OHC
OHC	Mouse6	APEX	WT	OHC_WT	0.0459774	WT_Apex_OHC
OHC	Mouse6	APEX	WT	OHC_WT	0.0522017	WT_Apex_OHC
OHC	Mouse6	APEX	WT	OHC_WT	0.0853403	WT_Apex_OHC
OHC	Mouse6	APEX	WT	OHC_WT	0.0571303	WT_Apex_OHC
OHC	Mouse6	APEX	WT	OHC_WT	0.140207	WT_Apex_OHC
OHC	Mouse6	APEX	WT	OHC_WT	0.140097	WT_Apex_OHC
OHC	Mouse6	APEX	WT	OHC_WT	0.113313	WT_Apex_OHC
OHC	Mouse6	APEX	WT	OHC_WT	0.100766	WT_Apex_OHC
OHC	Mouse6	APEX	WT	OHC_WT	0.0430695	WT_Apex_OHC
OHC	Mouse6	APEX	WT	OHC_WT	0.0635497	WT_Apex_OHC
OHC	Mouse6	APEX	WT	OHC_WT	0.0810497	WT_Apex_OHC
OHC	Mouse6	APEX	WT	OHC_WT	0.0785289	WT_Apex_OHC
OHC	Mouse6	APEX	WT	OHC_WT	0.0556049	WT_Apex_OHC
OHC	Mouse6	APEX	WT	OHC_WT	0.0871477	WT_Apex_OHC
OHC	Mouse6	APEX	WT	OHC_WT	0.0710188	WT_Apex_OHC
OHC	Mouse6	APEX	WT	OHC_WT	0.0917023	WT_Apex_OHC
OHC	Mouse6	APEX	WT	OHC_WT	0.071255	WT_Apex_OHC
OHC	Mouse6	APEX	WT	OHC_WT	0.103078	WT_Apex_OHC
OHC	Mouse6	APEX	WT	OHC_WT	0.0896866	WT_Apex_OHC
OHC	Mouse6	APEX	WT	OHC_WT	0.0171884	WT_Apex_OHC
OHC	Mouse6	APEX	WT	OHC_WT	0.0918909	WT_Apex_OHC
OHC	Mouse6	APEX	WT	OHC_WT	0.0720373	WT_Apex_OHC
OHC	Mouse6	APEX	WT	OHC_WT	0.0873806	WT_Apex_OHC
OHC	Mouse6	APEX	WT	OHC_WT	0.087543	WT_Apex_OHC
OHC	Mouse6	APEX	WT	OHC_WT	0.0384985	WT_Apex_OHC
OHC	Mouse6	BASE	WT	OHC_WT	0.147699	WT_Base_OHC
OHC	Mouse6	BASE	WT	OHC_WT	0.1117	WT_Base_OHC
OHC	Mouse6	BASE	WT	OHC_WT	0.151578	WT_Base_OHC
IHC	Mouse6	BASE	WT	IHC_WT	0.29736	WT_Base_IHC
OHC	Mouse6	BASE	WT	OHC_WT	0.216068	WT_Base_OHC
IHC	Mouse6	BASE	WT	IHC_WT	0.355666	WT_Base_IHC
OHC	Mouse6	BASE	WT	OHC_WT	0.0973164	WT_Base_OHC
IHC	Mouse6	BASE	WT	IHC_WT	0.421773	WT_Base_IHC
IHC	Mouse6	BASE	WT	IHC_WT	0.388073	WT_Base_IHC
OHC	Mouse6	BASE	WT	OHC_WT	0.33147	WT_Base_OHC
IHC	Mouse6	BASE	WT	IHC_WT	0.423128	WT_Base_IHC
IHC	Mouse6	BASE	WT	IHC_WT	0.352847	WT_Base_IHC
IHC	Mouse6	BASE	WT	IHC_WT	0.508668	WT_Base_IHC
OHC	Mouse6	BASE	WT	OHC_WT	0.416598	WT_Base_OHC
IHC	Mouse6	BASE	WT	IHC_WT	0.170121	WT_Base_IHC
OHC	Mouse6	BASE	WT	OHC_WT	0.513119	WT_Base_OHC
OHC	Mouse6	BASE	WT	OHC_WT	0.467883	WT_Base_OHC
IHC	Mouse6	BASE	WT	IHC_WT	0.34495	WT_Base_IHC
OHC	Mouse6	BASE	WT	OHC_WT	0.35953	WT_Base_OHC
OHC	Mouse6	BASE	WT	OHC_WT	0.180946	WT_Base_OHC
OHC	Mouse6	BASE	WT	OHC_WT	0.220768	WT_Base_OHC
OHC	Mouse6	BASE	WT	OHC_WT	0.245847	WT_Base_OHC
OHC	Mouse6	BASE	WT	OHC_WT	0.272976	WT_Base_OHC
OHC	Mouse6	BASE	WT	OHC_WT	0.34091	WT_Base_OHC
OHC	Mouse6	BASE	WT	OHC_WT	0.43873	WT_Base_OHC
OHC	Mouse6	BASE	WT	OHC_WT	0.365669	WT_Base_OHC
OHC	Mouse6	BASE	WT	OHC_WT	0.400299	WT_Base_OHC
OHC	Mouse6	BASE	WT	OHC_WT	0.363066	WT_Base_OHC
OHC	Mouse6	BASE	WT	OHC_WT	0.481726	WT_Base_OHC
OHC	Mouse6	BASE	WT	OHC_WT	0.346787	WT_Base_OHC
OHC	Mouse6	BASE	WT	OHC_WT	0.420039	WT_Base_OHC
OHC	Mouse6	BASE	WT	OHC_WT	0.442701	WT_Base_OHC
OHC	Mouse6	BASE	WT	OHC_WT	0.246628	WT_Base_OHC
OHC	Mouse6	BASE	WT	OHC_WT	0.323773	WT_Base_OHC
OHC	Mouse6	BASE	WT	OHC_WT	0.294688	WT_Base_OHC
OHC	Mouse6	BASE	WT	OHC_WT	0.372474	WT_Base_OHC
IHC	Mouse6	MIDDLE	WT	IHC_WT	0.132735	WT_Middle_IHC
OHC	Mouse6	MIDDLE	WT	OHC_WT	0.0665872	WT_Middle_OHC
IHC	Mouse6	MIDDLE	WT	IHC_WT	0.135997	WT_Middle_IHC
OHC	Mouse6	MIDDLE	WT	OHC_WT	0.0841955	WT_Middle_OHC
IHC	Mouse6	MIDDLE	WT	IHC_WT	0.168788	WT_Middle_IHC
OHC	Mouse6	MIDDLE	WT	OHC_WT	0.0970065	WT_Middle_OHC
OHC	Mouse6	MIDDLE	WT	OHC_WT	0.0688866	WT_Middle_OHC
IHC	Mouse6	MIDDLE	WT	IHC_WT	0.114131	WT_Middle_IHC
IHC	Mouse6	MIDDLE	WT	IHC_WT	0.141624	WT_Middle_IHC
IHC	Mouse6	MIDDLE	WT	IHC_WT	0.121825	WT_Middle_IHC
IHC	Mouse6	MIDDLE	WT	IHC_WT	0.138052	WT_Middle_IHC
OHC	Mouse6	MIDDLE	WT	OHC_WT	0.0707137	WT_Middle_OHC
OHC	Mouse6	MIDDLE	WT	OHC_WT	0.0945364	WT_Middle_OHC
IHC	Mouse6	MIDDLE	WT	IHC_WT	0.12675	WT_Middle_IHC
IHC	Mouse6	MIDDLE	WT	IHC_WT	0.119448	WT_Middle_IHC
OHC	Mouse6	MIDDLE	WT	OHC_WT	0.144225	WT_Middle_OHC
OHC	Mouse6	MIDDLE	WT	OHC_WT	0.0547947	WT_Middle_OHC
IHC	Mouse6	MIDDLE	WT	IHC_WT	0.168652	WT_Middle_IHC
OHC	Mouse6	MIDDLE	WT	OHC_WT	0.0676549	WT_Middle_OHC
OHC	Mouse6	MIDDLE	WT	OHC_WT	0.10452	WT_Middle_OHC
OHC	Mouse6	MIDDLE	WT	OHC_WT	0.111533	WT_Middle_OHC
OHC	Mouse6	MIDDLE	WT	OHC_WT	0.108643	WT_Middle_OHC
OHC	Mouse6	MIDDLE	WT	OHC_WT	0.126597	WT_Middle_OHC
OHC	Mouse6	MIDDLE	WT	OHC_WT	0.116199	WT_Middle_OHC
OHC	Mouse6	MIDDLE	WT	OHC_WT	0.0821847	WT_Middle_OHC
OHC	Mouse6	MIDDLE	WT	OHC_WT	0.086677	WT_Middle_OHC
OHC	Mouse6	MIDDLE	WT	OHC_WT	0.0673515	WT_Middle_OHC
OHC	Mouse6	MIDDLE	WT	OHC_WT	0.110555	WT_Middle_OHC
OHC	Mouse6	MIDDLE	WT	OHC_WT	0.127091	WT_Middle_OHC
OHC	Mouse6	MIDDLE	WT	OHC_WT	0.129036	WT_Middle_OHC
OHC	Mouse6	MIDDLE	WT	OHC_WT	0.120746	WT_Middle_OHC
OHC	Mouse6	MIDDLE	WT	OHC_WT	0.102755	WT_Middle_OHC
OHC	Mouse6	MIDDLE	WT	OHC_WT	0.144795	WT_Middle_OHC
OHC	Mouse6	MIDDLE	WT	OHC_WT	0.103168	WT_Middle_OHC
OHC	Mouse6	MIDDLE	WT	OHC_WT	0.125318	WT_Middle_OHC
OHC	Mouse6	MIDDLE	WT	OHC_WT	0.0968638	WT_Middle_OHC
OHC	Mouse6	MIDDLE	WT	OHC_WT	0.109537	WT_Middle_OHC
OHC	Mouse6	MIDDLE	WT	OHC_WT	0.130768	WT_Middle_OHC
OHC	Mouse6	MIDDLE	WT	OHC_WT	0.156722	WT_Middle_OHC
OHC	Mouse6	MIDDLE	WT	OHC_WT	0.149961	WT_Middle_OHC
OHC	Mouse6	MIDDLE	WT	OHC_WT	0.114508	WT_Middle_OHC
IHC	Mouse4	APEX	KO	IHC_KO	0.539686	KO_Apex_IHC
OHC	Mouse4	APEX	KO	OHC_KO	0.258124	KO_Apex_OHC
OHC	Mouse4	APEX	KO	OHC_KO	0.3123	KO_Apex_OHC
IHC	Mouse4	APEX	KO	IHC_KO	0.661954	KO_Apex_IHC
IHC	Mouse4	APEX	KO	IHC_KO	0.639162	KO_Apex_IHC
OHC	Mouse4	APEX	KO	OHC_KO	0.280183	KO_Apex_OHC
IHC	Mouse4	APEX	KO	IHC_KO	0.679062	KO_Apex_IHC
OHC	Mouse4	APEX	KO	OHC_KO	0.308844	KO_Apex_OHC
IHC	Mouse4	APEX	KO	IHC_KO	0.598855	KO_Apex_IHC
OHC	Mouse4	APEX	KO	OHC_KO	0.245695	KO_Apex_OHC
OHC	Mouse4	APEX	KO	OHC_KO	0.326339	KO_Apex_OHC
IHC	Mouse4	APEX	KO	IHC_KO	0.575716	KO_Apex_IHC
OHC	Mouse4	APEX	KO	OHC_KO	0.30592	KO_Apex_OHC
OHC	Mouse4	APEX	KO	OHC_KO	0.295495	KO_Apex_OHC
IHC	Mouse4	APEX	KO	IHC_KO	0.737919	KO_Apex_IHC
OHC	Mouse4	APEX	KO	OHC_KO	0.321368	KO_Apex_OHC
OHC	Mouse4	APEX	KO	OHC_KO	0.304995	KO_Apex_OHC
OHC	Mouse4	APEX	KO	OHC_KO	0.271812	KO_Apex_OHC
OHC	Mouse4	APEX	KO	OHC_KO	0.277887	KO_Apex_OHC
OHC	Mouse4	APEX	KO	OHC_KO	0.320497	KO_Apex_OHC
OHC	Mouse4	APEX	KO	OHC_KO	0.278308	KO_Apex_OHC
OHC	Mouse4	APEX	KO	OHC_KO	0.295233	KO_Apex_OHC
OHC	Mouse4	APEX	KO	OHC_KO	0.297995	KO_Apex_OHC
IHC	Mouse4	APEX	KO	IHC_KO	0.511118	KO_Apex_IHC
OHC	Mouse4	APEX	KO	OHC_KO	0.326416	KO_Apex_OHC
OHC	Mouse4	APEX	KO	OHC_KO	0.284137	KO_Apex_OHC
OHC	Mouse4	APEX	KO	OHC_KO	0.263054	KO_Apex_OHC
OHC	Mouse4	APEX	KO	OHC_KO	0.249739	KO_Apex_OHC
OHC	Mouse4	APEX	KO	OHC_KO	0.267384	KO_Apex_OHC
OHC	Mouse4	APEX	KO	OHC_KO	0.332529	KO_Apex_OHC
OHC	Mouse4	APEX	KO	OHC_KO	0.233922	KO_Apex_OHC
OHC	Mouse4	APEX	KO	OHC_KO	0.299691	KO_Apex_OHC
OHC	Mouse4	APEX	KO	OHC_KO	0.242042	KO_Apex_OHC
OHC	Mouse4	APEX	KO	OHC_KO	0.281052	KO_Apex_OHC
OHC	Mouse4	APEX	KO	OHC_KO	0.246982	KO_Apex_OHC
OHC	Mouse4	APEX	KO	OHC_KO	0.221395	KO_Apex_OHC
OHC	Mouse4	APEX	KO	OHC_KO	0.353869	KO_Apex_OHC
OHC	Mouse4	APEX	KO	OHC_KO	0.234266	KO_Apex_OHC
OHC	Mouse4	APEX	KO	OHC_KO	0.30642	KO_Apex_OHC
OHC	Mouse4	APEX	KO	OHC_KO	0.261041	KO_Apex_OHC
OHC	Mouse4	APEX	KO	OHC_KO	0.30117	KO_Apex_OHC
OHC	Mouse4	BASE	KO	OHC_KO	0.278041	KO_Base_OHC
OHC	Mouse4	BASE	KO	OHC_KO	0.261338	KO_Base_OHC
OHC	Mouse4	BASE	KO	OHC_KO	0.368713	KO_Base_OHC
IHC	Mouse4	BASE	KO	IHC_KO	0.575949	KO_Base_IHC
OHC	Mouse4	BASE	KO	OHC_KO	0.470676	KO_Base_OHC
IHC	Mouse4	BASE	KO	IHC_KO	0.540539	KO_Base_IHC
IHC	Mouse4	BASE	KO	IHC_KO	0.576341	KO_Base_IHC
IHC	Mouse4	BASE	KO	IHC_KO	0.684561	KO_Base_IHC
OHC	Mouse4	BASE	KO	OHC_KO	0.441333	KO_Base_OHC
IHC	Mouse4	BASE	KO	IHC_KO	0.459412	KO_Base_IHC
OHC	Mouse4	BASE	KO	OHC_KO	0.421176	KO_Base_OHC
OHC	Mouse4	BASE	KO	OHC_KO	0.335923	KO_Base_OHC
OHC	Mouse4	BASE	KO	OHC_KO	0.283376	KO_Base_OHC
OHC	Mouse4	BASE	KO	OHC_KO	0.329482	KO_Base_OHC
OHC	Mouse4	BASE	KO	OHC_KO	0.34204	KO_Base_OHC
IHC	Mouse4	BASE	KO	IHC_KO	0.55067	KO_Base_IHC
OHC	Mouse4	BASE	KO	OHC_KO	0.395026	KO_Base_OHC
OHC	Mouse4	BASE	KO	OHC_KO	0.404407	KO_Base_OHC
OHC	Mouse4	BASE	KO	OHC_KO	0.431705	KO_Base_OHC
IHC	Mouse4	BASE	KO	IHC_KO	0.701489	KO_Base_IHC
OHC	Mouse4	BASE	KO	OHC_KO	0.240559	KO_Base_OHC
IHC	Mouse4	BASE	KO	IHC_KO	0.634854	KO_Base_IHC
IHC	Mouse4	BASE	KO	IHC_KO	0.676301	KO_Base_IHC
IHC	Mouse4	BASE	KO	IHC_KO	0.51007	KO_Base_IHC
OHC	Mouse4	BASE	KO	OHC_KO	0.395159	KO_Base_OHC
OHC	Mouse4	BASE	KO	OHC_KO	0.252336	KO_Base_OHC
OHC	Mouse4	BASE	KO	OHC_KO	0.386022	KO_Base_OHC
OHC	Mouse4	BASE	KO	OHC_KO	0.229746	KO_Base_OHC
OHC	Mouse4	BASE	KO	OHC_KO	0.352007	KO_Base_OHC
OHC	Mouse4	BASE	KO	OHC_KO	0.234051	KO_Base_OHC
OHC	Mouse4	BASE	KO	OHC_KO	0.476395	KO_Base_OHC
OHC	Mouse4	BASE	KO	OHC_KO	0.269921	KO_Base_OHC
OHC	Mouse4	BASE	KO	OHC_KO	0.317196	KO_Base_OHC
OHC	Mouse4	BASE	KO	OHC_KO	0.286891	KO_Base_OHC
OHC	Mouse4	BASE	KO	OHC_KO	0.288034	KO_Base_OHC
OHC	Mouse4	BASE	KO	OHC_KO	0.24453	KO_Base_OHC
OHC	Mouse4	BASE	KO	OHC_KO	0.192374	KO_Base_OHC
OHC	Mouse4	MIDDLE	KO	OHC_KO	0.132092	KO_Middle_OHC
IHC	Mouse4	MIDDLE	KO	IHC_KO	0.207767	KO_Middle_IHC
OHC	Mouse4	MIDDLE	KO	OHC_KO	0.126148	KO_Middle_OHC
IHC	Mouse4	MIDDLE	KO	IHC_KO	0.224893	KO_Middle_IHC
OHC	Mouse4	MIDDLE	KO	OHC_KO	0.134854	KO_Middle_OHC
OHC	Mouse4	MIDDLE	KO	OHC_KO	0.108866	KO_Middle_OHC
IHC	Mouse4	MIDDLE	KO	IHC_KO	0.271707	KO_Middle_IHC
OHC	Mouse4	MIDDLE	KO	OHC_KO	0.124972	KO_Middle_OHC
OHC	Mouse4	MIDDLE	KO	OHC_KO	0.147483	KO_Middle_OHC
OHC	Mouse4	MIDDLE	KO	OHC_KO	0.16579	KO_Middle_OHC
OHC	Mouse4	MIDDLE	KO	OHC_KO	0.102417	KO_Middle_OHC
OHC	Mouse4	MIDDLE	KO	OHC_KO	0.130102	KO_Middle_OHC
IHC	Mouse4	MIDDLE	KO	IHC_KO	0.227767	KO_Middle_IHC
OHC	Mouse4	MIDDLE	KO	OHC_KO	0.152866	KO_Middle_OHC
OHC	Mouse4	MIDDLE	KO	OHC_KO	0.106782	KO_Middle_OHC
IHC	Mouse4	MIDDLE	KO	IHC_KO	0.197101	KO_Middle_IHC
OHC	Mouse4	MIDDLE	KO	OHC_KO	0.11457	KO_Middle_OHC
OHC	Mouse4	MIDDLE	KO	OHC_KO	0.131679	KO_Middle_OHC
IHC	Mouse4	MIDDLE	KO	IHC_KO	0.20179	KO_Middle_IHC
OHC	Mouse4	MIDDLE	KO	OHC_KO	0.163357	KO_Middle_OHC
OHC	Mouse4	MIDDLE	KO	OHC_KO	0.141554	KO_Middle_OHC
OHC	Mouse4	MIDDLE	KO	OHC_KO	0.163107	KO_Middle_OHC
OHC	Mouse4	MIDDLE	KO	OHC_KO	0.123622	KO_Middle_OHC
OHC	Mouse4	MIDDLE	KO	OHC_KO	0.131913	KO_Middle_OHC
OHC	Mouse4	MIDDLE	KO	OHC_KO	0.120668	KO_Middle_OHC
IHC	Mouse4	MIDDLE	KO	IHC_KO	0.256126	KO_Middle_IHC
OHC	Mouse4	MIDDLE	KO	OHC_KO	0.157017	KO_Middle_OHC
OHC	Mouse4	MIDDLE	KO	OHC_KO	0.129004	KO_Middle_OHC
OHC	Mouse4	MIDDLE	KO	OHC_KO	0.155103	KO_Middle_OHC
OHC	Mouse4	MIDDLE	KO	OHC_KO	0.167817	KO_Middle_OHC
OHC	Mouse4	MIDDLE	KO	OHC_KO	0.153684	KO_Middle_OHC
OHC	Mouse4	MIDDLE	KO	OHC_KO	0.0895751	KO_Middle_OHC
OHC	Mouse5	APEX	KO	OHC_KO	0.0186334	KO_Apex_OHC
OHC	Mouse5	APEX	KO	OHC_KO	0.0259795	KO_Apex_OHC
OHC	Mouse5	APEX	KO	OHC_KO	0.0306473	KO_Apex_OHC
OHC	Mouse5	APEX	KO	OHC_KO	0.0151285	KO_Apex_OHC
OHC	Mouse5	APEX	KO	OHC_KO	0.0202456	KO_Apex_OHC
OHC	Mouse5	APEX	KO	OHC_KO	0.0254546	KO_Apex_OHC
OHC	Mouse5	APEX	KO	OHC_KO	0.014684	KO_Apex_OHC
OHC	Mouse5	APEX	KO	OHC_KO	0.0129832	KO_Apex_OHC
OHC	Mouse5	APEX	KO	OHC_KO	0.0169654	KO_Apex_OHC
OHC	Mouse5	APEX	KO	OHC_KO	0.0183529	KO_Apex_OHC
OHC	Mouse5	APEX	KO	OHC_KO	0.0418493	KO_Apex_OHC
OHC	Mouse5	APEX	KO	OHC_KO	0.0247018	KO_Apex_OHC
IHC	Mouse5	APEX	KO	IHC_KO	0.0926077	KO_Apex_IHC
OHC	Mouse5	APEX	KO	OHC_KO	0.0299879	KO_Apex_OHC
OHC	Mouse5	APEX	KO	OHC_KO	0.0173623	KO_Apex_OHC
IHC	Mouse5	APEX	KO	IHC_KO	0.100374	KO_Apex_IHC
IHC	Mouse5	APEX	KO	IHC_KO	0.123017	KO_Apex_IHC
OHC	Mouse5	APEX	KO	OHC_KO	0.0153285	KO_Apex_OHC
OHC	Mouse5	APEX	KO	OHC_KO	0.0300716	KO_Apex_OHC
OHC	Mouse5	APEX	KO	OHC_KO	0.0531595	KO_Apex_OHC
OHC	Mouse5	APEX	KO	OHC_KO	0.0288382	KO_Apex_OHC
OHC	Mouse5	APEX	KO	OHC_KO	0.0273342	KO_Apex_OHC
OHC	Mouse5	APEX	KO	OHC_KO	0.0399402	KO_Apex_OHC
IHC	Mouse5	APEX	KO	IHC_KO	0.0725211	KO_Apex_IHC
OHC	Mouse5	APEX	KO	OHC_KO	0.0132702	KO_Apex_OHC
OHC	Mouse5	APEX	KO	OHC_KO	0.0345934	KO_Apex_OHC
OHC	Mouse5	APEX	KO	OHC_KO	0.018681	KO_Apex_OHC
OHC	Mouse5	APEX	KO	OHC_KO	0.0173557	KO_Apex_OHC
IHC	Mouse5	APEX	KO	IHC_KO	0.0522525	KO_Apex_IHC
OHC	Mouse5	APEX	KO	OHC_KO	0.0251529	KO_Apex_OHC
OHC	Mouse5	APEX	KO	OHC_KO	0.0520639	KO_Apex_OHC
OHC	Mouse5	APEX	KO	OHC_KO	0.0307604	KO_Apex_OHC
OHC	Mouse5	APEX	KO	OHC_KO	0.0121746	KO_Apex_OHC
OHC	Mouse5	APEX	KO	OHC_KO	0.0486853	KO_Apex_OHC
IHC	Mouse5	APEX	KO	IHC_KO	0.0571237	KO_Apex_IHC
OHC	Mouse5	APEX	KO	OHC_KO	0.0476208	KO_Apex_OHC
OHC	Mouse5	APEX	KO	OHC_KO	0.0159092	KO_Apex_OHC
IHC	Mouse5	APEX	KO	IHC_KO	0.0644271	KO_Apex_IHC
OHC	Mouse5	APEX	KO	OHC_KO	0.0295681	KO_Apex_OHC
IHC	Mouse5	APEX	KO	IHC_KO	0.0426906	KO_Apex_IHC
OHC	Mouse5	APEX	KO	OHC_KO	0.0402321	KO_Apex_OHC
IHC	Mouse5	APEX	KO	IHC_KO	0.0306817	KO_Apex_IHC
OHC	Mouse5	APEX	KO	OHC_KO	0.0158796	KO_Apex_OHC
OHC	Mouse5	APEX	KO	OHC_KO	0	KO_Apex_OHC
OHC	Mouse5	APEX	KO	OHC_KO	0.035133	KO_Apex_OHC
IHC	Mouse5	APEX	KO	IHC_KO	0.026196	KO_Apex_IHC
IHC	Mouse5	APEX	KO	IHC_KO	0.0471993	KO_Apex_IHC
IHC	Mouse5	BASE	KO	IHC_KO	0.382377	KO_Base_IHC
IHC	Mouse5	BASE	KO	IHC_KO	0.31808	KO_Base_IHC
IHC	Mouse5	BASE	KO	IHC_KO	0.326267	KO_Base_IHC
IHC	Mouse5	BASE	KO	IHC_KO	0.369059	KO_Base_IHC
IHC	Mouse5	BASE	KO	IHC_KO	0.3304	KO_Base_IHC
IHC	Mouse5	BASE	KO	IHC_KO	0.332263	KO_Base_IHC
IHC	Mouse5	BASE	KO	IHC_KO	0.346345	KO_Base_IHC
IHC	Mouse5	BASE	KO	IHC_KO	0.364185	KO_Base_IHC
IHC	Mouse5	BASE	KO	IHC_KO	0.258553	KO_Base_IHC
OHC	Mouse5	BASE	KO	OHC_KO	0.137281	KO_Base_OHC
OHC	Mouse5	BASE	KO	OHC_KO	0.213178	KO_Base_OHC
OHC	Mouse5	BASE	KO	OHC_KO	0.161619	KO_Base_OHC
OHC	Mouse5	BASE	KO	OHC_KO	0.266449	KO_Base_OHC
OHC	Mouse5	BASE	KO	OHC_KO	0.202474	KO_Base_OHC
OHC	Mouse5	BASE	KO	OHC_KO	0.238478	KO_Base_OHC
OHC	Mouse5	BASE	KO	OHC_KO	0.229612	KO_Base_OHC
OHC	Mouse5	BASE	KO	OHC_KO	0.193339	KO_Base_OHC
OHC	Mouse5	BASE	KO	OHC_KO	0.195802	KO_Base_OHC
OHC	Mouse5	BASE	KO	OHC_KO	0.15673	KO_Base_OHC
OHC	Mouse5	BASE	KO	OHC_KO	0.175181	KO_Base_OHC
OHC	Mouse5	BASE	KO	OHC_KO	0.220632	KO_Base_OHC
OHC	Mouse5	BASE	KO	OHC_KO	0.158124	KO_Base_OHC
OHC	Mouse5	BASE	KO	OHC_KO	0.109991	KO_Base_OHC
OHC	Mouse5	BASE	KO	OHC_KO	0.193132	KO_Base_OHC
OHC	Mouse5	BASE	KO	OHC_KO	0.177102	KO_Base_OHC
OHC	Mouse5	BASE	KO	OHC_KO	0.221569	KO_Base_OHC
OHC	Mouse5	BASE	KO	OHC_KO	0.197398	KO_Base_OHC
OHC	Mouse5	BASE	KO	OHC_KO	0.192944	KO_Base_OHC
OHC	Mouse5	BASE	KO	OHC_KO	0.146082	KO_Base_OHC
OHC	Mouse5	BASE	KO	OHC_KO	0.210373	KO_Base_OHC
OHC	Mouse5	BASE	KO	OHC_KO	0.196791	KO_Base_OHC
OHC	Mouse5	BASE	KO	OHC_KO	0.194548	KO_Base_OHC
OHC	Mouse5	BASE	KO	OHC_KO	0.187552	KO_Base_OHC
OHC	Mouse5	BASE	KO	OHC_KO	0.197403	KO_Base_OHC
OHC	Mouse5	BASE	KO	OHC_KO	0.117513	KO_Base_OHC
OHC	Mouse5	BASE	KO	OHC_KO	0.133614	KO_Base_OHC
OHC	Mouse5	BASE	KO	OHC_KO	0.138305	KO_Base_OHC
OHC	Mouse5	BASE	KO	OHC_KO	0.213345	KO_Base_OHC
IHC	Mouse5	MIDDLE	KO	IHC_KO	0.321655	KO_Middle_IHC
IHC	Mouse5	MIDDLE	KO	IHC_KO	0.338898	KO_Middle_IHC
IHC	Mouse5	MIDDLE	KO	IHC_KO	0.347366	KO_Middle_IHC
IHC	Mouse5	MIDDLE	KO	IHC_KO	0.31653	KO_Middle_IHC
IHC	Mouse5	MIDDLE	KO	IHC_KO	0.30632	KO_Middle_IHC
IHC	Mouse5	MIDDLE	KO	IHC_KO	0.461998	KO_Middle_IHC
IHC	Mouse5	MIDDLE	KO	IHC_KO	0.454023	KO_Middle_IHC
IHC	Mouse5	MIDDLE	KO	IHC_KO	0.392123	KO_Middle_IHC
IHC	Mouse5	MIDDLE	KO	IHC_KO	0.560156	KO_Middle_IHC
OHC	Mouse5	MIDDLE	KO	OHC_KO	0.297959	KO_Middle_OHC
OHC	Mouse5	MIDDLE	KO	OHC_KO	0.240778	KO_Middle_OHC
OHC	Mouse5	MIDDLE	KO	OHC_KO	0.234817	KO_Middle_OHC
OHC	Mouse5	MIDDLE	KO	OHC_KO	0.265173	KO_Middle_OHC
OHC	Mouse5	MIDDLE	KO	OHC_KO	0.347338	KO_Middle_OHC
OHC	Mouse5	MIDDLE	KO	OHC_KO	0.26431	KO_Middle_OHC
OHC	Mouse5	MIDDLE	KO	OHC_KO	0.241258	KO_Middle_OHC
OHC	Mouse5	MIDDLE	KO	OHC_KO	0.25156	KO_Middle_OHC
OHC	Mouse5	MIDDLE	KO	OHC_KO	0.283047	KO_Middle_OHC
OHC	Mouse5	MIDDLE	KO	OHC_KO	0.248465	KO_Middle_OHC
OHC	Mouse5	MIDDLE	KO	OHC_KO	0.217498	KO_Middle_OHC
OHC	Mouse5	MIDDLE	KO	OHC_KO	0.288505	KO_Middle_OHC
OHC	Mouse5	MIDDLE	KO	OHC_KO	0.409098	KO_Middle_OHC
OHC	Mouse5	MIDDLE	KO	OHC_KO	0.247313	KO_Middle_OHC
OHC	Mouse5	MIDDLE	KO	OHC_KO	0.397539	KO_Middle_OHC
OHC	Mouse5	MIDDLE	KO	OHC_KO	0.43278	KO_Middle_OHC
OHC	Mouse5	MIDDLE	KO	OHC_KO	0.380325	KO_Middle_OHC
OHC	Mouse5	MIDDLE	KO	OHC_KO	0.391075	KO_Middle_OHC
OHC	Mouse5	MIDDLE	KO	OHC_KO	0.335381	KO_Middle_OHC
OHC	Mouse5	MIDDLE	KO	OHC_KO	0.31259	KO_Middle_OHC
OHC	Mouse5	MIDDLE	KO	OHC_KO	0.314883	KO_Middle_OHC
OHC	Mouse5	MIDDLE	KO	OHC_KO	0.274461	KO_Middle_OHC
OHC	Mouse5	MIDDLE	KO	OHC_KO	0.2821	KO_Middle_OHC
OHC	Mouse5	MIDDLE	KO	OHC_KO	0.340497	KO_Middle_OHC
OHC	Mouse5	MIDDLE	KO	OHC_KO	0.290593	KO_Middle_OHC
OHC	Mouse5	MIDDLE	KO	OHC_KO	0.341873	KO_Middle_OHC
OHC	Mouse5	MIDDLE	KO	OHC_KO	0.268376	KO_Middle_OHC
OHC	Mouse5	MIDDLE	KO	OHC_KO	0.292741	KO_Middle_OHC
OHC	Mouse5	MIDDLE	KO	OHC_KO	0.361454	KO_Middle_OHC
OHC	Mouse5	MIDDLE	KO	OHC_KO	0.349937	KO_Middle_OHC
IHC	Mouse6	APEX	KO	IHC_KO	0.265832	KO_Apex_IHC
OHC	Mouse6	APEX	KO	OHC_KO	0.163556	KO_Apex_OHC
OHC	Mouse6	APEX	KO	OHC_KO	0.147939	KO_Apex_OHC
IHC	Mouse6	APEX	KO	IHC_KO	0.241529	KO_Apex_IHC
OHC	Mouse6	APEX	KO	OHC_KO	0.149851	KO_Apex_OHC
OHC	Mouse6	APEX	KO	OHC_KO	0.109055	KO_Apex_OHC
OHC	Mouse6	APEX	KO	OHC_KO	0.114513	KO_Apex_OHC
OHC	Mouse6	APEX	KO	OHC_KO	0.138766	KO_Apex_OHC
IHC	Mouse6	APEX	KO	IHC_KO	0.256519	KO_Apex_IHC
OHC	Mouse6	APEX	KO	OHC_KO	0.142039	KO_Apex_OHC
OHC	Mouse6	APEX	KO	OHC_KO	0.095368	KO_Apex_OHC
OHC	Mouse6	APEX	KO	OHC_KO	0.123808	KO_Apex_OHC
OHC	Mouse6	APEX	KO	OHC_KO	0.167274	KO_Apex_OHC
OHC	Mouse6	APEX	KO	OHC_KO	0.0806217	KO_Apex_OHC
IHC	Mouse6	APEX	KO	IHC_KO	0.285643	KO_Apex_IHC
OHC	Mouse6	APEX	KO	OHC_KO	0.158788	KO_Apex_OHC
OHC	Mouse6	APEX	KO	OHC_KO	0.0832049	KO_Apex_OHC
OHC	Mouse6	APEX	KO	OHC_KO	0.105745	KO_Apex_OHC
OHC	Mouse6	APEX	KO	OHC_KO	0.157036	KO_Apex_OHC
IHC	Mouse6	APEX	KO	IHC_KO	0.260605	KO_Apex_IHC
OHC	Mouse6	APEX	KO	OHC_KO	0.0960289	KO_Apex_OHC
OHC	Mouse6	APEX	KO	OHC_KO	0.115802	KO_Apex_OHC
OHC	Mouse6	APEX	KO	OHC_KO	0.155682	KO_Apex_OHC
OHC	Mouse6	APEX	KO	OHC_KO	0.108555	KO_Apex_OHC
OHC	Mouse6	APEX	KO	OHC_KO	0.161727	KO_Apex_OHC
OHC	Mouse6	APEX	KO	OHC_KO	0.116837	KO_Apex_OHC
OHC	Mouse6	APEX	KO	OHC_KO	0.0762426	KO_Apex_OHC
IHC	Mouse6	APEX	KO	IHC_KO	0.301869	KO_Apex_IHC
OHC	Mouse6	APEX	KO	OHC_KO	0.0997422	KO_Apex_OHC
OHC	Mouse6	APEX	KO	OHC_KO	0.116365	KO_Apex_OHC
IHC	Mouse6	APEX	KO	IHC_KO	0.195338	KO_Apex_IHC
OHC	Mouse6	APEX	KO	OHC_KO	0.106572	KO_Apex_OHC
OHC	Mouse6	APEX	KO	OHC_KO	0.104497	KO_Apex_OHC
OHC	Mouse6	APEX	KO	OHC_KO	0.0357611	KO_Apex_OHC
OHC	Mouse6	APEX	KO	OHC_KO	0.0930685	KO_Apex_OHC
OHC	Mouse6	APEX	KO	OHC_KO	0.0492987	KO_Apex_OHC
OHC	Mouse6	BASE	KO	OHC_KO	0.631346	KO_Base_OHC
OHC	Mouse6	BASE	KO	OHC_KO	0.564542	KO_Base_OHC
OHC	Mouse6	BASE	KO	OHC_KO	0.507317	KO_Base_OHC
OHC	Mouse6	BASE	KO	OHC_KO	0.458264	KO_Base_OHC
OHC	Mouse6	BASE	KO	OHC_KO	0.349849	KO_Base_OHC
OHC	Mouse6	BASE	KO	OHC_KO	0.482762	KO_Base_OHC
IHC	Mouse6	BASE	KO	IHC_KO	0.649689	KO_Base_IHC
IHC	Mouse6	BASE	KO	IHC_KO	0.668829	KO_Base_IHC
OHC	Mouse6	BASE	KO	OHC_KO	0.321058	KO_Base_OHC
IHC	Mouse6	BASE	KO	IHC_KO	0.687612	KO_Base_IHC
IHC	Mouse6	BASE	KO	IHC_KO	0.552745	KO_Base_IHC
IHC	Mouse6	BASE	KO	IHC_KO	0.627349	KO_Base_IHC
IHC	Mouse6	BASE	KO	IHC_KO	0.596027	KO_Base_IHC
OHC	Mouse6	BASE	KO	OHC_KO	0.5009	KO_Base_OHC
IHC	Mouse6	BASE	KO	IHC_KO	0.592836	KO_Base_IHC
OHC	Mouse6	BASE	KO	OHC_KO	0.344792	KO_Base_OHC
OHC	Mouse6	BASE	KO	OHC_KO	0.302467	KO_Base_OHC
OHC	Mouse6	BASE	KO	OHC_KO	0.287506	KO_Base_OHC
OHC	Mouse6	BASE	KO	OHC_KO	0.235063	KO_Base_OHC
OHC	Mouse6	BASE	KO	OHC_KO	0.351786	KO_Base_OHC
OHC	Mouse6	BASE	KO	OHC_KO	0.266199	KO_Base_OHC
OHC	Mouse6	BASE	KO	OHC_KO	0.223742	KO_Base_OHC
OHC	Mouse6	BASE	KO	OHC_KO	0.230488	KO_Base_OHC
OHC	Mouse6	BASE	KO	OHC_KO	0.154424	KO_Base_OHC
OHC	Mouse6	BASE	KO	OHC_KO	0.187953	KO_Base_OHC
OHC	Mouse6	BASE	KO	OHC_KO	0.252603	KO_Base_OHC
OHC	Mouse6	BASE	KO	OHC_KO	0.196011	KO_Base_OHC
OHC	Mouse6	BASE	KO	OHC_KO	0.167953	KO_Base_OHC
IHC	Mouse6	MIDDLE	KO	IHC_KO	0.378362	KO_Middle_IHC
OHC	Mouse6	MIDDLE	KO	OHC_KO	0.241416	KO_Middle_OHC
IHC	Mouse6	MIDDLE	KO	IHC_KO	0.353267	KO_Middle_IHC
OHC	Mouse6	MIDDLE	KO	OHC_KO	0.251078	KO_Middle_OHC
OHC	Mouse6	MIDDLE	KO	OHC_KO	0.224739	KO_Middle_OHC
OHC	Mouse6	MIDDLE	KO	OHC_KO	0.195049	KO_Middle_OHC
IHC	Mouse6	MIDDLE	KO	IHC_KO	0.398967	KO_Middle_IHC
IHC	Mouse6	MIDDLE	KO	IHC_KO	0.286688	KO_Middle_IHC
IHC	Mouse6	MIDDLE	KO	IHC_KO	0.297081	KO_Middle_IHC
OHC	Mouse6	MIDDLE	KO	OHC_KO	0.369722	KO_Middle_OHC
IHC	Mouse6	MIDDLE	KO	IHC_KO	0.329357	KO_Middle_IHC
OHC	Mouse6	MIDDLE	KO	OHC_KO	0.379282	KO_Middle_OHC
OHC	Mouse6	MIDDLE	KO	OHC_KO	0.328886	KO_Middle_OHC
OHC	Mouse6	MIDDLE	KO	OHC_KO	0.283775	KO_Middle_OHC
OHC	Mouse6	MIDDLE	KO	OHC_KO	0.358696	KO_Middle_OHC
OHC	Mouse6	MIDDLE	KO	OHC_KO	0.273936	KO_Middle_OHC
OHC	Mouse6	MIDDLE	KO	OHC_KO	0.368853	KO_Middle_OHC
IHC	Mouse6	MIDDLE	KO	IHC_KO	0.417436	KO_Middle_IHC
OHC	Mouse6	MIDDLE	KO	OHC_KO	0.351881	KO_Middle_OHC
OHC	Mouse6	MIDDLE	KO	OHC_KO	0.364175	KO_Middle_OHC
OHC	Mouse6	MIDDLE	KO	OHC_KO	0.211542	KO_Middle_OHC
IHC	Mouse6	MIDDLE	KO	IHC_KO	0.409374	KO_Middle_IHC
OHC	Mouse6	MIDDLE	KO	OHC_KO	0.361052	KO_Middle_OHC
OHC	Mouse6	MIDDLE	KO	OHC_KO	0.302138	KO_Middle_OHC
IHC	Mouse6	MIDDLE	KO	IHC_KO	0.310207	KO_Middle_IHC
OHC	Mouse6	MIDDLE	KO	OHC_KO	0.279639	KO_Middle_OHC
OHC	Mouse6	MIDDLE	KO	OHC_KO	0.230932	KO_Middle_OHC
IHC	Mouse6	MIDDLE	KO	IHC_KO	0.287416	KO_Middle_IHC
OHC	Mouse6	MIDDLE	KO	OHC_KO	0.330613	KO_Middle_OHC
OHC	Mouse6	MIDDLE	KO	OHC_KO	0.331261	KO_Middle_OHC
OHC	Mouse6	MIDDLE	KO	OHC_KO	0.379177	KO_Middle_OHC
OHC	Mouse6	MIDDLE	KO	OHC_KO	0.198741	KO_Middle_OHC
OHC	Mouse6	MIDDLE	KO	OHC_KO	0.34399	KO_Middle_OHC
OHC	Mouse6	MIDDLE	KO	OHC_KO	0.330905	KO_Middle_OHC
OHC	Mouse6	MIDDLE	KO	OHC_KO	0.333615	KO_Middle_OHC
OHC	Mouse6	MIDDLE	KO	OHC_KO	0.272296	KO_Middle_OHC
OHC	Mouse6	MIDDLE	KO	OHC_KO	0.389768	KO_Middle_OHC
OHC	Mouse6	MIDDLE	KO	OHC_KO	0.356004	KO_Middle_OHC
OHC	Mouse6	MIDDLE	KO	OHC_KO	0.271623	KO_Middle_OHC
OHC	Mouse6	MIDDLE	KO	OHC_KO	0.479748	KO_Middle_OHC
OHC	Mouse6	MIDDLE	KO	OHC_KO	0.300337	KO_Middle_OHC
OHC	Mouse6	MIDDLE	KO	OHC_KO	0.224495	KO_Middle_OHC
OHC	Mouse6	MIDDLE	KO	OHC_KO	0.229804	KO_Middle_OHC

## Sheet: Figure10(Panel B)
Bundle Height (Top Row)
length_summary
group	n	mean_um	sd_um	sem_um	ci95_lo_um	ci95_hi_um	min_um	q25_um	median_um	q75_um	max_um
WT Middle IHC	14	3.59176	0.294508	0.0787105	3.42172	3.7618	3.11562	3.44433	3.5774	3.61097	4.28345
KO Middle IHC	15	1.2235	0.180544	0.0466162	1.12352	1.32349	0.895105	1.11731	1.19206	1.3317	1.52903
length_points
group	unit_id	value_um
WT Middle IHC	WT Middle IHC__cell1	3.25444
WT Middle IHC	WT Middle IHC__cell2	4.28345
WT Middle IHC	WT Middle IHC__cell3	3.58572
WT Middle IHC	WT Middle IHC__cell4	3.4778
WT Middle IHC	WT Middle IHC__cell5	3.87727
WT Middle IHC	WT Middle IHC__cell6	3.60608
WT Middle IHC	WT Middle IHC__cell7	3.41864
WT Middle IHC	WT Middle IHC__cell8	3.56908
WT Middle IHC	WT Middle IHC__cell9	3.6126
WT Middle IHC	WT Middle IHC__cell10	3.60608
WT Middle IHC	WT Middle IHC__cell11	3.47162
WT Middle IHC	WT Middle IHC__cell12	3.97101
WT Middle IHC	WT Middle IHC__cell13	3.11562
WT Middle IHC	WT Middle IHC__cell14	3.43524
KO Middle IHC	KO Middle IHC__cell1	1.16824
KO Middle IHC	KO Middle IHC__cell2	1.27936
KO Middle IHC	KO Middle IHC__cell3	1.16221
KO Middle IHC	KO Middle IHC__cell4	0.895105
KO Middle IHC	KO Middle IHC__cell5	0.991447
KO Middle IHC	KO Middle IHC__cell6	1.27936
KO Middle IHC	KO Middle IHC__cell7	1.15544
KO Middle IHC	KO Middle IHC__cell8	1.07737
KO Middle IHC	KO Middle IHC__cell9	1.2436
KO Middle IHC	KO Middle IHC__cell10	1.50403
KO Middle IHC	KO Middle IHC__cell11	1.07919
KO Middle IHC	KO Middle IHC__cell12	1.52903
KO Middle IHC	KO Middle IHC__cell13	1.41211
KO Middle IHC	KO Middle IHC__cell14	1.38405
KO Middle IHC	KO Middle IHC__cell15	1.19206
length_comparisons
group_a	group_b	test	t_stat	p_value	df_welch	hedges_g	cliffs_delta
WT Middle IHC	KO Middle IHC	Welch t-test	25.8885	1.41032e-17	21.2872	9.50378	1
Intensity (Bottom Row)
Intensity raw points
group	unit_id	value_raw	source_file
WT Middle IHC	WT Middle IHC__cell1	1.59648e+07	Eps8++_16.csv
WT Middle IHC	WT Middle IHC__cell2	2.015e+07	Eps8++_16.csv
WT Middle IHC	WT Middle IHC__cell3	2.15058e+07	Eps8++_16.csv
WT Middle IHC	WT Middle IHC__cell4	2.19358e+07	Eps8++_16.csv
WT Middle IHC	WT Middle IHC__cell5	1.86675e+07	Eps8++_16.csv
WT Middle IHC	WT Middle IHC__cell6	2.12016e+07	Eps8++_16.csv
WT Middle IHC	WT Middle IHC__cell7	2.21473e+07	Eps8++_16.csv
WT Middle IHC	WT Middle IHC__cell8	1.6321e+07	Eps8++_16.csv
WT Middle IHC	WT Middle IHC__cell9	1.58628e+07	Eps8++_16.csv
WT Middle IHC	WT Middle IHC__cell10	2.15586e+07	Eps8++_16.csv
WT Middle IHC	WT Middle IHC__cell11	2.9444e+07	Eps8++_16.csv
WT Middle IHC	WT Middle IHC__cell12	1.3815e+07	Eps8++_16.csv
WT Middle IHC	WT Middle IHC__cell13	1.48401e+07	Eps8++_16.csv
WT Middle IHC	WT Middle IHC__cell14	408754	Eps8++_16.csv
KO Middle IHC	KO Middle IHC__cell1	4.77842e+06	Eps8--_16.csv
KO Middle IHC	KO Middle IHC__cell2	5.64803e+06	Eps8--_16.csv
KO Middle IHC	KO Middle IHC__cell3	4.64765e+06	Eps8--_16.csv
KO Middle IHC	KO Middle IHC__cell4	4.01868e+06	Eps8--_16.csv
KO Middle IHC	KO Middle IHC__cell5	2.30899e+06	Eps8--_16.csv
KO Middle IHC	KO Middle IHC__cell6	2.31405e+06	Eps8--_16.csv
KO Middle IHC	KO Middle IHC__cell7	365936	Eps8--_16.csv
KO Middle IHC	KO Middle IHC__cell8	2.1161e+06	Eps8--_16.csv
KO Middle IHC	KO Middle IHC__cell9	1.73219e+06	Eps8--_16.csv
KO Middle IHC	KO Middle IHC__cell10	2.21497e+06	Eps8--_16.csv
KO Middle IHC	KO Middle IHC__cell11	2.71005e+06	Eps8--_16.csv
KO Middle IHC	KO Middle IHC__cell12	2.17909e+06	Eps8--_16.csv
KO Middle IHC	KO Middle IHC__cell13	2.00396e+06	Eps8--_16.csv
KO Middle IHC	KO Middle IHC__cell14	3.01531e+06	Eps8--_16.csv
KO Middle IHC	KO Middle IHC__cell15	1.37153e+06	Eps8--_16.csv
Intensity points normalized
group	unit_id	value_norm_0to1	norm_global_max	source_file
WT Middle IHC	WT Middle IHC__cell1	0.542209	2.9444e+07	Eps8++_16.csv
WT Middle IHC	WT Middle IHC__cell2	0.684352	2.9444e+07	Eps8++_16.csv
WT Middle IHC	WT Middle IHC__cell3	0.730397	2.9444e+07	Eps8++_16.csv
WT Middle IHC	WT Middle IHC__cell4	0.745002	2.9444e+07	Eps8++_16.csv
WT Middle IHC	WT Middle IHC__cell5	0.634	2.9444e+07	Eps8++_16.csv
WT Middle IHC	WT Middle IHC__cell6	0.720066	2.9444e+07	Eps8++_16.csv
WT Middle IHC	WT Middle IHC__cell7	0.752184	2.9444e+07	Eps8++_16.csv
WT Middle IHC	WT Middle IHC__cell8	0.554308	2.9444e+07	Eps8++_16.csv
WT Middle IHC	WT Middle IHC__cell9	0.538747	2.9444e+07	Eps8++_16.csv
WT Middle IHC	WT Middle IHC__cell10	0.732192	2.9444e+07	Eps8++_16.csv
WT Middle IHC	WT Middle IHC__cell11	1	2.9444e+07	Eps8++_16.csv
WT Middle IHC	WT Middle IHC__cell12	0.469198	2.9444e+07	Eps8++_16.csv
WT Middle IHC	WT Middle IHC__cell13	0.504013	2.9444e+07	Eps8++_16.csv
WT Middle IHC	WT Middle IHC__cell14	0.0138824	2.9444e+07	Eps8++_16.csv
KO Middle IHC	KO Middle IHC__cell1	0.162289	2.9444e+07	Eps8--_16.csv
KO Middle IHC	KO Middle IHC__cell2	0.191823	2.9444e+07	Eps8--_16.csv
KO Middle IHC	KO Middle IHC__cell3	0.157847	2.9444e+07	Eps8--_16.csv
KO Middle IHC	KO Middle IHC__cell4	0.136486	2.9444e+07	Eps8--_16.csv
KO Middle IHC	KO Middle IHC__cell5	0.0784199	2.9444e+07	Eps8--_16.csv
KO Middle IHC	KO Middle IHC__cell6	0.0785916	2.9444e+07	Eps8--_16.csv
KO Middle IHC	KO Middle IHC__cell7	0.0124282	2.9444e+07	Eps8--_16.csv
KO Middle IHC	KO Middle IHC__cell8	0.0718689	2.9444e+07	Eps8--_16.csv
KO Middle IHC	KO Middle IHC__cell9	0.05883	2.9444e+07	Eps8--_16.csv
KO Middle IHC	KO Middle IHC__cell10	0.0752265	2.9444e+07	Eps8--_16.csv
KO Middle IHC	KO Middle IHC__cell11	0.0920411	2.9444e+07	Eps8--_16.csv
KO Middle IHC	KO Middle IHC__cell12	0.0740082	2.9444e+07	Eps8--_16.csv
KO Middle IHC	KO Middle IHC__cell13	0.0680601	2.9444e+07	Eps8--_16.csv
KO Middle IHC	KO Middle IHC__cell14	0.102408	2.9444e+07	Eps8--_16.csv
KO Middle IHC	KO Middle IHC__cell15	0.0465811	2.9444e+07	Eps8--_16.csv
intensity_comparisons
group_a	group_b	test	t_stat	p_value	df_welch
WT Middle IHC	KO Middle IHC	Welch t-test	8.63322	5.14e-07	14.1574

## Sheet: Figure11
The plots of this figure will be generated using our published code https://github.com/ucsdmanorlab/Napari-VASCilia/blob/main/downstream_analysis/extend_intensity_csv_to_options.py
using this csv file
All_bundles_per_layer_intensity.csv
Region ID	Z Index	Total Intensity	Mean Intensity
1	0	6339.57	0.559341
1	1	6887.34	0.561499
1	2	7337.87	0.561988
1	3	7618.87	0.561988
1	4	7421.61	0.561988
1	5	7164.78	0.561988
2	0	6567.83	0.567955
2	1	7552.82	0.563181
2	2	8429.25	0.561988
2	3	9089.03	0.561988
2	4	9535.25	0.561988
2	5	9617.3	0.561988
3	0	6421.27	0.561988
3	1	7641.91	0.561988
3	2	8655.74	0.561988
3	3	9734.19	0.561988
3	4	10237.2	0.561988
3	5	10100.6	0.561988
4	0	7156.35	0.561988
4	1	7718.9	0.561988
4	2	8275.27	0.561988
4	3	8519.74	0.561988
4	4	8045.42	0.561988
4	5	7501.98	0.561988
5	0	6806.23	0.561988
5	1	7522.21	0.561988
5	2	7795.33	0.561988
5	3	8065.65	0.561988
5	4	8443.3	0.561988
5	5	8496.13	0.561988
6	0	7541.88	0.561988
6	1	8337.09	0.561988
6	2	8491.64	0.561988
6	3	8230.31	0.561988
6	4	7668.32	0.561988
6	5	7274.93	0.561988
7	0	7378.9	0.561988
7	1	7885.81	0.561988
7	2	8431.5	0.561988
7	3	8713.06	0.561988
7	4	8584.36	0.561988
7	5	8111.73	0.561988
8	0	3197.15	0.561988
8	1	3317.41	0.561988
8	2	3883.9	0.561988
8	3	4292.46	0.561988
8	4	4457.13	0.561988
8	5	4529.06	0.561988
9	0	6557.63	0.572019
9	1	7109.67	0.564529
9	2	7608.22	0.563989
9	3	8244.3	0.562329
9	4	8815.9	0.561988
9	5	8965.95	0.561988
10	0	6565.14	0.561988
10	1	7258.63	0.561988
10	2	7718.9	0.561988
10	3	7806.57	0.561988
10	4	7802.08	0.561988
10	5	7798.7	0.561988
11	0	3302.8	0.561988
11	1	3211.2	0.561988
11	2	3920.99	0.561988
11	3	5006.19	0.561988
11	4	5297.3	0.561988
11	5	5345.63	0.561988
12	0	3953.6	0.564558
12	1	4660.32	0.562229
12	2	5190.52	0.561988
12	3	5399.58	0.561988
12	4	5484.44	0.561988
12	5	5542.89	0.561988
13	0	3458.85	0.562964
13	1	3526.47	0.561988
13	2	4434.08	0.561988
13	3	5105.66	0.561988
13	4	5381.03	0.561988
13	5	5422.06	0.561988
14	0	3227.5	0.561988
14	1	3148.26	0.561988
14	2	2926.83	0.561988
14	3	3189.84	0.561988
14	4	3696.19	0.561988
14	5	3784.43	0.561988
15	0	3098.24	0.561988
15	1	2848.15	0.561988
15	2	3274.7	0.561988
15	3	4094.08	0.561988
15	4	4692.6	0.561988
15	5	4872.43	0.561988
16	0	3447.8	0.561988
16	1	3960.33	0.561988
16	2	4357.09	0.561988
16	3	4408.23	0.561988
16	4	4526.25	0.561988
16	5	4748.23	0.561988
17	0	3815.48	0.586907
17	1	3732.79	0.562591
17	2	4261.88	0.563442
17	3	4735.94	0.562463
17	4	4873.19	0.562334
17	5	4982.47	0.563118
18	0	2863.89	0.561988
18	1	2802.07	0.561988
18	2	2900.98	0.561988
18	3	3081.38	0.561988
18	4	4073.29	0.561988
18	5	4489.72	0.561988
19	0	2784.35	0.565236
19	1	2649.77	0.561988
19	2	2856.58	0.561988
19	3	3634.38	0.561988
19	4	4503.77	0.561988
19	5	4940.43	0.561988
20	0	2618.86	0.561988
20	1	2568.85	0.561988
20	2	2716.09	0.561988
20	3	3555.13	0.561988
20	4	4632.47	0.561988
20	5	5109.59	0.561988
21	0	3045.95	0.569656
21	1	2956.62	0.561988
21	2	3004.39	0.561988
21	3	3312.36	0.561988
21	4	4110.94	0.561988
21	5	4672.93	0.561988
22	0	2862.2	0.561988
22	1	3004.95	0.561988
22	2	3843.43	0.561988
22	3	4568.15	0.562234
22	4	5070.82	0.561988
22	5	5436.11	0.561988
24	0	2951	0.561988
24	1	2835.23	0.561988
24	2	3012.82	0.561988
24	3	4165.45	0.561988
24	4	5126.45	0.561988
24	5	5266.95	0.561988
25	0	2476.58	0.568414
25	1	2447.46	0.561988
25	2	2590.76	0.561988
25	3	2802.07	0.561988
25	4	3936.16	0.561988
25	5	4536.37	0.561988
26	0	2962.8	0.561988
26	1	3501.18	0.561988
26	2	4226.15	0.561988
26	3	5196.7	0.561988
26	4	5649.66	0.561988
26	5	6021.7	0.561988
27	0	0	0
27	1	3047.29	0.562542
27	2	3658.99	0.563528
27	3	4328.99	0.561988
27	4	4616.73	0.561988
27	5	4657.75	0.561988
28	0	0	0
28	1	3072.95	0.561988
28	2	3199.96	0.561988
28	3	4001.92	0.561988
28	4	4828.04	0.561988
28	5	5227.05	0.561988
29	0	0	0
29	1	2684.62	0.561988
29	2	2827.36	0.561988
29	3	3474.77	0.561988
29	4	4386.88	0.561988
29	5	5033.72	0.561988
30	0	0	0
30	1	3977.19	0.561988
30	2	3952.46	0.561988
30	3	4071.6	0.561988
30	4	4707.77	0.561988
30	5	5171.41	0.561988
31	0	0	0
31	1	0	0
31	2	3645.05	0.561988
31	3	3846.24	0.561988
31	4	4123.87	0.561988
31	5	4411.04	0.561988
32	0	0	0
32	1	0	0
32	2	3187.03	0.561988
32	3	4024.96	0.561988
32	4	4104.76	0.561988
32	5	4575.7	0.561988
33	0	0	0
33	1	0	0
33	2	2908.85	0.561988
33	3	3723.73	0.561988
33	4	4789.26	0.561988
33	5	5095.54	0.561988
34	0	0	0
34	1	0	0
34	2	2576.71	0.561988
34	3	3081.38	0.561988
34	4	3842.87	0.561988
34	5	4692.29	0.562827
35	0	0	0
35	1	0	0
35	2	2979.66	0.561988
35	3	3388.22	0.561988
35	4	4270.55	0.561988
35	5	4982.02	0.561988
36	0	0	0
36	1	0	0
36	2	2992.02	0.561988
36	3	3418.01	0.561988
36	4	4290.21	0.561988
36	5	4865.69	0.561988
37	0	0	0
37	1	0	0
37	2	2373.27	0.561988
37	3	2837.48	0.561988
37	4	3681.58	0.561988
37	5	4686.98	0.561988
38	0	0	0
38	1	0	0
38	2	0	0
38	3	3275.26	0.561988
38	4	3862.54	0.561988
38	5	4313.26	0.561988

[truncated: 7 more sheets: Figure12(Panel A), Figure12(Panel B), Figure 13, Figure 14, Figure 15, Figure17(a, c, e), Figure17(b,d,f)]
